# Supplementary material for: Glutathione oxidation in cerebrospinal fluid as a biomarker of oxidative stress in amyotrophic lateral sclerosis
Source: Transl Neurodegener. 2025 Jul 7;14:36. doi: 10.1186/s40035-025-00496-3 (PMC12232736; doi:10.1186/s40035-025-00496-3)
Supplement: Supplementary file 2 — Additional file 2: Table S3. Dataset of proteins identified and quantified in CSF samples from ALS patients and healthy controls [file 40035_2025_496_MOESM2_ESM.xlsx]

## Sheet: Legend
Supplementary Table S3:
Item	Description
Tab. S3A proteinGroups	List of proteins detected and their LFQ abundance
Tab. S3B Nomalised data	List of proteins with their LFQ value normalised to median value (for each sample), and their missing value (in yellow background) imputed using normal distribution
Tab. S3C LFQ_Multiple t-Test	List of proteins showing proteins changed their abundance detemining by Multiple-sample test
H	Healthy control
M	Motor Neurone Disease (MND) patient - (ALS)
Intensity	Intensity of protein (ion count value)
LFQ	Label Free Quantitation value
2nd	Second visit
ANOVA Significant	Indicating proteins with significantly changed abundance from the multiple-sample test
Significant pairs	Details of which comparisons were significant
-Log ANOVA p value	Negative value of log10 of p value
ANOVA q-value	q value derived from multiple-sample test
AC	Accession number
Name	Name of protein
Gene	Gene of protein

## Sheet: S3A proteinGroups
AC	Name	Gene	Number of proteins	Peptides	Razor + unique peptides	Unique peptides	Peptides Fract	Mol. weight [kDa]	Sequence length	Sequence lengths	Q-value	Score	Intensity	Intensity H001	Intensity H001_2nd_RD	Intensity H002	Intensity H002_2nd	Intensity H013	Intensity H013_2nd_RD	Intensity H018_2nd_RD	Intensity H018_RD	Intensity H019	Intensity H019_2nd_RD	Intensity H022	Intensity H022_2nd	Intensity H023	Intensity H023_2nd	Intensity H024	Intensity H024_2nd	Intensity H026	Intensity H026_2nd	Intensity H027	Intensity H027_2nd	Intensity H029_2nd	Intensity H029_RD	Intensity H030	Intensity H030_2nd	Intensity H031	Intensity H036	Intensity H037	Intensity H038	Intensity H039_RD	Intensity H040_RD	Intensity H043	Intensity H044_RD	Intensity M003	Intensity M003_2nd	Intensity M005	Intensity M005_2nd
P01019	Angiotensinogen	AGT	1	32	32	32	25	53.154	485	485	0	323.31	5130800000000	76694000000	51965000000	90832000000	42364000000	58957000000	14453000000	68451000000	83787000000	73555000000	90612000000	48059000000	52834000000	73359000000	55835000000	60198000000	39636000000	30167000000	17130000000	35640000000	30310000000	66954000000	33806000000	97685000000	86167000000	53108000000	45541000000	20902000000	41923000000	83030000000	76263000000	36911000000	77810000000	71231000000	51713000000	71774000000	49155000000
P0C0L4	Complement C4-A	C4A	1	140	140	1	106	192.78	1744	1744	0	323.31	4334900000000	53339000000	31583000000	76204000000	52040000000	57401000000	15368000000	61347000000	68560000000	58807000000	74963000000	48072000000	47983000000	44220000000	38987000000	69478000000	41920000000	48528000000	27962000000	30347000000	19611000000	82991000000	39428000000	63112000000	50976000000	47548000000	26035000000	15160000000	27790000000	40560000000	62495000000	37613000000	59173000000	59392000000	67360000000	42307000000	42488000000
P02649	Apolipoprotein E	APOE	5	48	48	48	38	36.154	317	317;269;216;219;316	0	323.31	3374700000000	48456000000	30451000000	54976000000	31492000000	37593000000	7161000000	42628000000	56228000000	39915000000	52756000000	18193000000	16601000000	59931000000	50321000000	36500000000	25588000000	28879000000	14531000000	28300000000	15422000000	48765000000	23227000000	68521000000	50796000000	42036000000	30803000000	12776000000	19953000000	78880000000	75316000000	19837000000	54903000000	33678000000	29969000000	35959000000	33875000000
P02790	Hemopexin	HPX	3	41	41	41	30	51.676	462	462;254;460	0	323.31	2972900000000	33438000000	23397000000	49260000000	41515000000	41301000000	14041000000	24223000000	28311000000	21391000000	34044000000	42288000000	50089000000	21749000000	19094000000	52484000000	32394000000	31231000000	14396000000	24841000000	19152000000	54072000000	35111000000	50740000000	45953000000	23743000000	26717000000	11761000000	21045000000	25497000000	43235000000	27567000000	34143000000	33644000000	39495000000	50819000000	35629000000
P36955	Pigment epithelium-derived factor	SERPINF1	10	36	36	36	23	46.312	418	418;138;99;90;128;416;132;111;87;114	0	323.31	2734200000000	38634000000	23476000000	47410000000	27148000000	35664000000	12974000000	33570000000	39469000000	30143000000	44989000000	25727000000	34517000000	36755000000	29696000000	29801000000	19746000000	22742000000	10237000000	23015000000	16209000000	38218000000	18408000000	38265000000	39230000000	19908000000	20603000000	10333000000	16175000000	49282000000	47553000000	22761000000	46814000000	39032000000	31441000000	38782000000	24037000000
P41222	Prostaglandin-H2 D-isomerase	PTGDS	2	23	23	10	19	21.029	190	190;195	0	323.31	2568800000000	26557000000	22702000000	34441000000	28139000000	29324000000	23128000000	40608000000	43758000000	22779000000	33011000000	24728000000	26841000000	24988000000	26082000000	26942000000	23451000000	23996000000	16590000000	23305000000	14377000000	36225000000	35878000000	32295000000	38444000000	21051000000	26003000000	15745000000	23654000000	32755000000	33006000000	23975000000	33417000000	32739000000	26559000000	31090000000	27333000000
P00450	Ceruloplasmin	CP	2	79	79	1	53	122.2	1065	1065;225	0	323.31	2385700000000	36350000000	17391000000	66510000000	33837000000	41350000000	10249000000	18219000000	20783000000	14858000000	23040000000	33904000000	41903000000	8676200000	7591500000	37457000000	22046000000	14166000000	9520800000	24041000000	12693000000	45305000000	27505000000	51059000000	33199000000	16740000000	15712000000	6609200000	14325000000	19212000000	41524000000	24116000000	27338000000	29422000000	28291000000	37188000000	27439000000
P01011	Alpha-1-antichymotrypsin	SERPINA3	3	36	36	15	24	47.65	423	423;305;46	0	323.31	2120400000000	33238000000	15722000000	33629000000	23562000000	26695000000	8469200000	20503000000	22632000000	14977000000	22076000000	18454000000	26861000000	12717000000	20787000000	27846000000	21369000000	17766000000	7731600000	16092000000	8765900000	33598000000	20668000000	43440000000	29806000000	12648000000	9142200000	5572400000	12632000000	15209000000	23949000000	20815000000	17150000000	24943000000	27144000000	41930000000	27055000000
P02774	Vitamin D-binding protein	GC	4	53	53	45	40	52.917	474	474;476;348;145	0	323.31	2018800000000	36998000000	24180000000	52485000000	27877000000	33410000000	9676400000	19917000000	19225000000	15010000000	22813000000	27847000000	34659000000	10525000000	20916000000	27913000000	19930000000	13566000000	7293800000	21418000000	12895000000	38970000000	21958000000	28100000000	26283000000	24430000000	15000000000	5207300000	14821000000	14302000000	19664000000	20802000000	24054000000	17612000000	23800000000	33678000000	26256000000
P10909	Clusterin	CLU	10	35	35	35	30	52.494	449	449;297;284;204;140;271;139;129;135;82	0	323.31	1960700000000	13902000000	14854000000	22612000000	19095000000	20781000000	5093300000	28785000000	34341000000	22566000000	33928000000	23596000000	23214000000	30058000000	24322000000	27781000000	17188000000	15475000000	7758900000	15018000000	12861000000	29204000000	14997000000	32121000000	26319000000	21994000000	18969000000	6104900000	12905000000	34898000000	28893000000	16765000000	24827000000	12921000000	23405000000	22229000000	22903000000
Q96KN2	Beta-Ala-His dipeptidase	CNDP1	1	34	34	2	24	56.705	507	507	0	323.31	1957300000000	30201000000	15275000000	29747000000	12046000000	23999000000	7233200000	14571000000	20989000000	18832000000	25403000000	11628000000	7422000000	33938000000	18109000000	23011000000	11209000000	11434000000	6841100000	7619600000	9126000000	27778000000	14239000000	52107000000	38515000000	29212000000	20069000000	9967700000	10874000000	39028000000	39468000000	16919000000	32983000000	35286000000	24323000000	24526000000	16821000000
P01008	Antithrombin-III	SERPINC1	2	44	44	37	29	52.602	464	464;259	0	323.31	1677000000000	28109000000	16343000000	38497000000	20467000000	24580000000	5883400000	12372000000	11267000000	11164000000	13321000000	20407000000	35000000000	10360000000	16984000000	26757000000	20132000000	12476000000	6311400000	12982000000	11363000000	42902000000	18293000000	26119000000	24111000000	8323800000	8128600000	4557200000	7172300000	12139000000	25457000000	11727000000	23297000000	16807000000	18350000000	27155000000	20363000000
P06396	Gelsolin	GSN	4	63	63	26	45	85.696	782	782;748;767;67	0	323.31	1674500000000	25474000000	16732000000	29266000000	13819000000	22401000000	3640700000	16771000000	21486000000	18202000000	17255000000	13452000000	13865000000	22965000000	14650000000	25428000000	14503000000	9772200000	4716600000	12506000000	8534900000	28395000000	14456000000	32157000000	24723000000	22772000000	14427000000	4634600000	11377000000	23591000000	26440000000	12612000000	28166000000	15650000000	20632000000	12320000000	18366000000
P01034	Cystatin-C	CST3	1	15	15	15	11	15.799	146	146	0	323.31	1481800000000	15364000000	11250000000	20924000000	13410000000	16368000000	5695900000	24953000000	29260000000	13103000000	20459000000	10713000000	12931000000	16339000000	16891000000	14130000000	12775000000	10219000000	6724700000	8018200000	8623700000	24351000000	18552000000	26597000000	26709000000	20646000000	19271000000	7964500000	8790900000	25844000000	23463000000	4585400000	23242000000	17978000000	16694000000	19970000000	19226000000
P04217	Alpha-1B-glycoprotein	A1BG	3	32	32	32	21	54.253	495	495;305;503	0	323.31	1218700000000	16430000000	8864000000	25355000000	16270000000	18803000000	4573700000	3027600000	3584100000	8664100000	7375200000	18263000000	19232000000	8680500000	11894000000	24941000000	17948000000	7298300000	4600900000	15632000000	7490900000	25080000000	11101000000	9369800000	6781700000	8540300000	5781000000	2846000000	7404500000	10151000000	17594000000	12593000000	15772000000	11317000000	15468000000	17460000000	15428000000
P02751	Fibronectin	FN1	3	112	112	112	92	272.32	2477	2477;1103;241	0	323.31	1158400000000	4996700000	9129300000	10940000000	8861900000	12812000000	1678100000	21729000000	23233000000	12809000000	11544000000	7243000000	6205200000	23614000000	17338000000	14257000000	7107600000	8441100000	3639700000	6711500000	5315800000	19171000000	5514900000	27168000000	20115000000	15971000000	12976000000	3555600000	4921800000	25912000000	19469000000	8689200000	23109000000	9994400000	15318000000	11585000000	9554700000
Q92823	Neuronal cell adhesion molecule	NRCAM	8	60	60	60	45	143.89	1304	1304;1211;1299;771;431;118;61;106	0	323.31	1057700000000	13677000000	5208100000	19573000000	6847900000	14116000000	2148500000	16795000000	19118000000	14398000000	13910000000	7751800000	6832000000	25533000000	16365000000	11950000000	7244100000	6247300000	2508500000	7930000000	4510700000	11866000000	5071200000	26652000000	18864000000	14498000000	14824000000	3525600000	3609600000	24572000000	17742000000	7193700000	19668000000	17302000000	8853000000	17957000000	9869900000
E7EUF1	Ectonucleotide pyrophosphatase/phosphodiesterase family member 2	ENPP2	5	66	66	66	51	101.55	884	884;863;498;245;162	0	323.31	984280000000	20151000000	9050900000	24839000000	10458000000	16786000000	6445500000	6496000000	8060400000	12357000000	17794000000	9948400000	12342000000	7997900000	7421200000	10065000000	5545300000	6148900000	3421600000	8117600000	5271800000	11836000000	6392100000	20616000000	11711000000	7247800000	5395500000	3533600000	7055200000	10395000000	22447000000	7382500000	13755000000	17204000000	11528000000	12665000000	6270800000
B4E1Z4	C3/C5 convertase	B4E1Z4	13	75	75	5	54	140.94	1266	1266;764;305;589;144;145;169;203;68;134;136;158;125	0	323.31	861500000000	11675000000	6638000000	17846000000	10065000000	13866000000	3244200000	6728600000	7211600000	4997400000	7013000000	11920000000	11612000000	5324600000	5134000000	16161000000	8147100000	6891700000	4532200000	10180000000	4977600000	14552000000	8829200000	14303000000	11019000000	5827600000	3474600000	1942000000	3794700000	6194900000	8578800000	7035200000	7691600000	7814300000	9206200000	13373000000	11150000000
P25311	Zinc-alpha-2-glycoprotein	AZGP1	3	28	28	28	22	34.258	298	298;227;85	0	323.31	826640000000	13027000000	6992000000	14218000000	8116500000	9453100000	2368600000	7421200000	9662600000	6070600000	7969500000	9612800000	13599000000	7675400000	10310000000	17561000000	9641200000	6640700000	3376500000	9075800000	5251200000	14882000000	8121000000	15761000000	13954000000	6413600000	2936000000	2388600000	5740600000	5396900000	10915000000	5856400000	9346800000	7660700000	7782800000	14849000000	11134000000
P05155	Plasma protease C1 inhibitor	SERPING1	5	24	24	24	19	55.154	500	500;463;543;86;468	0	256.57	810960000000	10743000000	3183500000	13262000000	8643400000	9322900000	932530000	6678800000	11234000000	7096800000	10337000000	7441300000	5486100000	11739000000	11328000000	11129000000	7329200000	6111000000	2975900000	7545300000	3974900000	13835000000	7171600000	18877000000	13250000000	11003000000	6199700000	2216900000	5309000000	10566000000	5805400000	8590700000	11047000000	10723000000	7588700000	9865800000	6715800000
O00533	Neural cell adhesion molecule L1-like protein	CHL1	5	54	54	5	41	135.07	1208	1208;181;84;96;65	0	323.31	663970000000	6688900000	3639600000	12829000000	5633500000	8220000000	1613100000	9484400000	11733000000	13930000000	13010000000	5200400000	5601200000	15711000000	10491000000	7850600000	4838400000	4216700000	1651700000	3894400000	2747600000	7478000000	3891800000	14663000000	11049000000	7876100000	11697000000	1960300000	2206000000	14583000000	12920000000	4673900000	11550000000	8817200000	7339100000	10866000000	7482500000
O94985	Calsyntenin-1	CLSTN1	2	43	43	23	29	109.79	981	981;782	0	323.31	638570000000	8929600000	5726600000	10092000000	4663400000	8273700000	1623100000	7942900000	8789900000	11677000000	11841000000	5698300000	5659600000	13543000000	10143000000	9389600000	3990600000	4359800000	1765200000	4238300000	2491800000	9582400000	4191500000	15818000000	10243000000	7395700000	6595600000	2933200000	2228400000	7710700000	12993000000	5277300000	7236800000	8883400000	4795900000	7345500000	4622100000
Q12860	Contactin-1	CNTN1	5	66	66	63	50	113.32	1018	1018;90;62;72;85	0	323.31	588550000000	8061200000	3069000000	11217000000	4924400000	6879000000	1372600000	5934100000	7824500000	6353100000	8923400000	5850000000	4882800000	12534000000	7319800000	8662800000	5000200000	3744000000	1486000000	4051300000	2912900000	7585500000	3577900000	13349000000	8235000000	8383100000	4341200000	1759600000	3782100000	8413800000	8802900000	3214400000	7576400000	9061800000	6400400000	9533500000	5739600000
Q9UBP4	Dickkopf-related protein 3	DKK3	3	19	19	2	16	38.39	350	350;234;132	0	323.31	572600000000	3962200000	3748000000	5834000000	3885200000	4706200000	2198500000	9824400000	12075000000	6350100000	8546000000	4141800000	3970400000	12605000000	9224100000	6977700000	4340200000	4481200000	1260700000	3315200000	2673100000	7519700000	3420500000	14346000000	10204000000	6892400000	6511700000	1959800000	2487400000	17288000000	12797000000	4010400000	10564000000	4226400000	7356100000	8278900000	6675000000
F5GZ08	Amyloid-like protein 1	APLP1	5	27	27	17	23	68.49	611	611;644;650;289;221	0	323.31	566250000000	7433300000	5633600000	12115000000	3918900000	7556200000	1497600000	9284400000	10961000000	6555400000	4795100000	4496800000	3235200000	13371000000	7049800000	6921400000	1761300000	2939700000	1334500000	4119000000	1955200000	6525700000	4638800000	15193000000	9212400000	7209300000	8656600000	1604900000	2250400000	12782000000	6817400000	3841400000	8748100000	9143800000	5803600000	10495000000	6150300000
Q14515	SPARC-like protein 1	SPARCL1	1	46	46	46	31	75.207	664	664	0	323.31	538340000000	7443000000	4232300000	11362000000	3921700000	7523900000	2006400000	5464900000	9327700000	7916800000	9422700000	5474600000	2530700000	9682700000	5070100000	7793600000	2837100000	3886800000	1456200000	5728400000	2805900000	6797800000	3712100000	18014000000	9141800000	4208400000	6211600000	1888200000	3026300000	5533100000	8097900000	5886500000	5539300000	9837700000	5176000000	8682200000	4380500000
B1AHL2	Fibulin-1	FBLN1	2	39	39	14	30	78.329	721	721;183	0	323.31	531490000000	2058000000	2893900000	7282200000	4530300000	6451000000	1514400000	7596100000	6791500000	7924000000	10559000000	4960200000	5846900000	6898100000	5794100000	6763300000	5118200000	3909200000	1869600000	4392900000	2787400000	9354100000	4311500000	10405000000	8264900000	6599200000	4305500000	1673000000	3299200000	8874400000	11223000000	4487700000	9802400000	6485200000	6399600000	6830900000	4780200000
O43505	Beta-1,4-glucuronyltransferase 1	B4GAT1	1	24	24	24	18	47.119	415	415	0	323.31	517520000000	4594700000	3276100000	6180100000	3691500000	5722400000	906740000	7938100000	8120200000	8870700000	5088900000	4329800000	2746800000	8844600000	7559400000	6235800000	3769600000	3483100000	1621800000	3974700000	2488800000	6198800000	2182800000	12001000000	7250700000	6034200000	6010100000	1854100000	2449900000	14942000000	8999300000	4823600000	10232000000	6424700000	5835800000	5514600000	5743400000
P02766	Transthyretin	TTR	2	14	14	14	8	15.887	147	147;115	0	323.31	513360000000	9038400000	4313400000	15813000000	7733200000	8681200000	1894200000	3251200000	3696100000	5345500000	12410000000	4315900000	6808600000	5032900000	5969400000	5622500000	3919100000	2099200000	1723100000	1913400000	2774100000	6812800000	1948000000	10192000000	8480900000	4762000000	5209400000	1528600000	1699000000	6435800000	9031500000	2771400000	6767000000	8612100000	7416700000	16415000000	4878900000
Q92876	Kallikrein-6	KLK6	1	16	16	16	12	26.855	244	244	0	323.31	485510000000	7849500000	6279600000	7128100000	2862000000	6239400000	1685800000	5852500000	8970300000	5277200000	6797900000	3059100000	3816400000	6291500000	6316800000	4889500000	3532700000	3330500000	1985000000	2756700000	2258400000	5747900000	3106400000	12326000000	9602000000	6469300000	1379200000	1791000000	3606800000	10606000000	7353000000	3863100000	8486600000	8699000000	5911300000	7534000000	4474500000
P36222	Chitinase-3-like protein 1	CHI3L1	2	25	25	25	18	42.625	383	383;152	0	323.31	480850000000	4441100000	1916300000	4691700000	2168000000	6443100000	1615200000	5919800000	6726900000	3899100000	4948400000	3354000000	3418900000	6954600000	5620100000	3917400000	2037600000	3797300000	1579600000	2309900000	1179500000	5054500000	2840200000	11655000000	8391000000	3918000000	2555800000	1199800000	1512800000	5879100000	5328900000	2375700000	3889400000	9389700000	4568800000	11913000000	6401500000
Q16270	Insulin-like growth factor-binding protein 7	IGFBP7	1	17	17	17	12	29.13	282	282	0	323.31	456840000000	14051000000	5565000000	13423000000	2522100000	9330000000	968190000	3572800000	3997300000	7665500000	7150300000	3587900000	4702500000	3542800000	4352600000	5509500000	2908500000	2554700000	1251600000	3029400000	1862700000	6070500000	1809100000	10726000000	4490100000	4647000000	3195000000	1044500000	1546100000	6358100000	8593000000	4934800000	7926300000	5981000000	3769300000	6572300000	3439800000
P05060	Secretogranin-1	CHGB	2	48	48	48	34	78.275	677	677;289	0	323.31	442850000000	6040400000	3733900000	6933300000	2317800000	3938900000	1896600000	2356700000	5518000000	8327400000	8401900000	3443000000	1642200000	7343400000	4234900000	7232400000	3928800000	3386200000	2554600000	3416200000	2558500000	10260000000	3818500000	10335000000	8111100000	4667600000	1871600000	2670100000	2562500000	9532100000	8200700000	3077700000	5853700000	7099400000	3781800000	7009100000	4220100000
Q99435	Protein kinase C-binding protein NELL2	NELL2	8	48	48	41	35	91.346	816	816;768;321;245;166;112;110;86	0	323.31	422710000000	4893000000	2506300000	7375000000	3106400000	4636200000	865960000	6690300000	10776000000	3395600000	5656000000	2626300000	3686900000	8519500000	6734300000	3391200000	2149100000	1416400000	698820000	2459400000	1259400000	5091000000	2670700000	11073000000	7436700000	3810800000	4503000000	994700000	1094800000	14434000000	8079000000	3708500000	10640000000	6707100000	4006200000	6724900000	3911700000
P43652	Afamin	AFM	2	52	52	52	29	69.068	599	599;604	0	323.31	422620000000	9344000000	4271900000	12878000000	4900700000	9258200000	2034800000	1636900000	2034200000	2718300000	3074500000	4693700000	5378500000	1952500000	2922300000	6766000000	4645800000	2016000000	1332400000	5852600000	3079300000	9590700000	5761400000	6818300000	4134100000	3617700000	4800100000	793890000	2095200000	2229600000	4155600000	5178000000	3959200000	3161500000	5168400000	7720300000	5423400000
P13591	Neural cell adhesion molecule 1	NCAM1	10	39	39	4	31	94.573	858	858;858;884;884;372;305;135;165;84;468	0	323.31	403360000000	5732500000	1682500000	7066400000	2164000000	4676800000	804360000	7094000000	8407000000	4436500000	6717100000	2646700000	3168100000	8365700000	6757600000	4956100000	3394100000	2352300000	1145200000	2511300000	1899500000	4993700000	1873200000	9655400000	7161700000	6132700000	4542800000	1490900000	1636700000	10278000000	6502300000	2839300000	6259700000	6105600000	5196200000	6086700000	3874600000
P08603	Complement factor H	CFH	4	83	83	41	64	139.09	1231	1231;195;232;330	0	323.31	397970000000	5141700000	3044500000	7286900000	5031900000	4921200000	966050000	4613700000	5019600000	3358700000	4597100000	4061200000	4450500000	4497500000	3456100000	6300200000	3950500000	2727600000	1405300000	3296900000	1853600000	8528400000	3115800000	6128700000	4460600000	4707300000	3119000000	1037500000	1715100000	3815800000	7125100000	2630000000	3686500000	5542500000	5224700000	8165800000	4172100000
P05067	Amyloid-beta precursor protein	APP	5	34	34	33	26	86.942	770	770;660;714;485;181	0	323.31	394010000000	6600700000	2666000000	9910200000	2169000000	8574100000	1233200000	2639500000	3640300000	7857700000	4978300000	2921200000	1417300000	12889000000	5102000000	3731000000	2265800000	880550000	674860000	3658200000	1722600000	5187900000	2111800000	9090700000	6725100000	4755600000	2849800000	1179000000	2119800000	3089900000	5651500000	5742000000	2494800000	5884800000	3659500000	6812400000	5486900000
P10451	Osteopontin	SPP1	3	18	18	18	14	35.422	314	314;241;262	0	323.31	367750000000	3830600000	1807300000	4292900000	2091600000	5084800000	2354700000	767590000	4208300000	4876200000	2813300000	4054700000	1225000000	6600700000	2695000000	5763600000	1672000000	3234400000	2007400000	2268200000	1727400000	4948900000	1815600000	4946600000	6674500000	2604700000	1447600000	2315100000	3509400000	6520200000	2414800000	4272600000	2258100000	9889900000	3675500000	3725800000	5319000000
E9PIM6	Thy-1 antigen (Fragment)	THY1	4	6	6	6	4	16.927	152	152;161;165;144	0	236.68	361470000000	3755600000	2668200000	4198800000	2218000000	6008500000	1093600000	6614400000	7029400000	3894900000	4823600000	2949100000	3317400000	9127500000	4865500000	4458600000	2740800000	1876900000	725770000	2315100000	1623200000	3921000000	1942200000	7190000000	5120800000	3306400000	5030400000	1002100000	1045000000	10844000000	3720400000	2829700000	7703000000	6103900000	4185300000	4365500000	3609900000
P10643	Complement component C7	C7	1	50	50	44	40	93.517	843	843	0	323.31	347620000000	5781100000	2775800000	4509200000	2208500000	3945000000	770200000	3323100000	4064300000	3969000000	4001600000	2586500000	3279000000	3927400000	3537000000	3741800000	2097100000	3092400000	1328800000	2335300000	1425700000	6418300000	2498000000	5449900000	5109300000	3293000000	2622900000	1227600000	1814500000	3875700000	5803600000	1996800000	3270200000	4595900000	5143600000	4800300000	3223200000
Q9NQ79	Cartilage acidic protein 1	CRTAC1	3	29	29	29	21	71.42	661	661;637;524	0	323.31	328110000000	3521500000	1543100000	4169700000	2268900000	4248600000	866830000	7737100000	7849000000	3911100000	5392100000	2528900000	1843900000	7207000000	4735000000	3926000000	2124900000	2127900000	1145600000	2477500000	1428300000	4358500000	2186800000	6997700000	5656800000	3538900000	5117700000	1004700000	1378100000	8076700000	5489500000	2550700000	5031700000	5588300000	3705700000	4482500000	3040700000
Q14624	Inter-alpha-trypsin inhibitor heavy chain H4	ITIH4	3	49	49	1	31	103.36	930	930;719;916	0	323.31	326560000000	3335200000	2099100000	7125100000	4746900000	5460000000	1040900000	2144700000	2234700000	1500600000	1559300000	5433600000	5617800000	2367800000	1762900000	8505600000	3937500000	2078100000	944040000	3126700000	1709000000	6885100000	4086200000	4396500000	3403900000	2391500000	2470600000	664280000	1347000000	1127200000	4155200000	3746500000	1862400000	2205800000	2466100000	6710800000	5063200000
P05546	Heparin cofactor 2	SERPIND1	2	25	25	25	18	57.07	499	499;496	0	323.31	326300000000	4658700000	3588900000	7966700000	4402700000	4704800000	558430000	3193400000	4490800000	2019500000	2231200000	3079700000	3514100000	2834000000	2888200000	3859500000	2606200000	1535500000	718050000	3209900000	1674700000	7292000000	2689900000	6738900000	4171800000	4022800000	2519200000	791830000	1964500000	3162300000	3571700000	3192100000	6057700000	2887900000	4745000000	4773800000	4629900000
P09871	Complement C1s subcomponent	C1S	5	36	36	3	27	76.684	688	688;521;355;157;168	0	323.31	281670000000	4950200000	2669800000	5202200000	2674100000	2818800000	763470000	2042800000	3541100000	3129500000	3389200000	3305100000	2895000000	3419100000	2707300000	4210600000	2634800000	2726900000	1140900000	2455700000	1383200000	4000900000	1420800000	4986000000	4407600000	3400800000	2485000000	995490000	1837700000	3837200000	3540700000	1926800000	3909600000	4155200000	4062400000	3540300000	2810300000
Q8WXD2	Secretogranin-3	SCG3	2	30	30	30	21	53.005	468	468;57	0	323.31	276060000000	2908000000	2849000000	4089900000	1195500000	2678900000	431440000	3197300000	4635800000	3651000000	4602900000	1776800000	1198300000	4024800000	3271300000	3430400000	1892400000	1297900000	661420000	2061700000	943590000	4639800000	2317700000	7010700000	3279500000	5694600000	2671700000	941060000	648670000	7759800000	6508000000	2531100000	4950000000	2753300000	2021800000	3925200000	2849200000
P00747	Plasminogen	PLG	5	59	59	53	45	90.568	810	810;136;166;96;96	0	323.31	274400000000	3757300000	1383600000	8528700000	6008900000	4387600000	442890000	781090000	496270000	1974100000	2608400000	4440600000	2994800000	2418400000	676550000	6827100000	2358000000	2125500000	1279700000	4362600000	2415800000	9327800000	2293400000	1525800000	3524100000	1737500000	2450700000	926150000	2156000000	247430000	4447300000	1254700000	450030000	3230700000	1827400000	6227000000	6228700000
P08571	Monocyte differentiation antigen CD14	CD14	2	14	14	14	11	40.076	375	375;213	0	323.31	269610000000	2517100000	2463900000	3860400000	1826500000	2728100000	517000000	5590700000	3261700000	3336100000	3211400000	1486100000	1982000000	4002300000	3845100000	3081300000	2665100000	1798000000	821190000	1768900000	797110000	4713800000	1379000000	6477900000	3981400000	5003800000	4128200000	795600000	2012000000	4539100000	3636700000	1618700000	4119500000	2333900000	3221100000	2279500000	2329400000
P19823	Inter-alpha-trypsin inhibitor heavy chain H2	ITIH2	4	30	30	30	18	106.46	946	946;935;237;946	0	323.31	268230000000	2906200000	1168100000	5502800000	3309300000	3085700000	572030000	1838400000	1554200000	1577600000	1569500000	4222500000	5505500000	1363500000	1635000000	5145000000	3585000000	884840000	742530000	3770600000	2461000000	12613000000	5562900000	2548300000	3017100000	1496200000	2800600000	416040000	588980000	1961200000	2658600000	3114400000	2469000000	2113500000	4270100000	4828300000	4663000000
P0C0L5	Complement C4-B	C4B	4	139	5	1	105	192.75	1744	1744;1698;1296;159	0	65.853	265320000000	4406000000	2605800000	3435300000	1785600000	3017300000	682510000	3211200000	4117400000	3637900000	5061700000	2076600000	2169200000	1090200000	1067900000	3547100000	2269500000	2797800000	1775000000	2683500000	1069100000	2644700000	1362600000	3543400000	2483000000	1651600000	3110800000	768470000	875000000	6080300000	3929200000	1741200000	929010000	1956900000	1590400000	4741800000	3622600000
Q02246	Contactin-2	CNTN2	6	42	42	13	29	113.39	1040	1040;1085;1011;473;527;115	0	323.31	260780000000	4475900000	2330100000	5017900000	2141500000	4159500000	973640000	2093200000	2935400000	4474600000	5219300000	2435400000	2138600000	4382100000	2630300000	3270200000	1791500000	1937700000	1052400000	2413300000	1784600000	2794800000	1534000000	7164500000	4264100000	3619500000	1576600000	912790000	1982900000	5101900000	4310900000	1423700000	4086800000	3476500000	2433700000	5270400000	2919900000
P16870	Carboxypeptidase E	CPE	5	28	28	28	20	53.15	476	476;157;139;147;108	0	323.31	253070000000	4294200000	2248700000	5193500000	1983100000	3547500000	478020000	2006400000	3125700000	4816800000	4655100000	2092600000	1713100000	5524100000	3488700000	3811100000	2586600000	1115600000	613200000	2065600000	1569700000	3302200000	1077300000	7793800000	3871300000	3844500000	1806400000	1023200000	1180400000	4508700000	4413300000	2554200000	5465900000	2415400000	2006700000	3064800000	2133400000
P01031	Complement C5	C5	2	75	75	75	55	188.3	1676	1676;1677	0	323.31	251040000000	3382000000	1628500000	5710800000	3544400000	4280500000	772890000	955830000	995220000	1242400000	1934200000	3283300000	3205500000	1141300000	1310700000	5458400000	2454800000	1431300000	658500000	2577800000	1428300000	7657300000	3056900000	4451800000	2858400000	1514400000	1457900000	448140000	1225500000	1018400000	2010000000	2475800000	2500700000	2501600000	3530700000	4913200000	3781100000
P12109	Collagen alpha-1(VI) chain	COL6A1	2	37	37	37	31	108.53	1028	1028;1026	0	323.31	243050000000	3338500000	1550200000	3783900000	1701600000	3841700000	574910000	2441100000	2715300000	3625400000	4129000000	2353600000	2007100000	5445900000	3536300000	3269300000	2160200000	1064800000	639260000	1493900000	1091100000	3540900000	1283500000	5090600000	3949200000	2903500000	2059900000	881240000	897420000	4568800000	4285900000	2160800000	3785700000	2221500000	2855100000	3570600000	2647100000
P00734	Prothrombin	F2	4	43	43	43	36	70.036	622	622;583;324;625	0	323.31	240950000000	2834300000	1436800000	5184600000	3797400000	3186100000	418530000	953550000	2196800000	1196400000	1767300000	2269500000	1667200000	2123600000	2118300000	3558200000	2906500000	1544100000	773520000	1900300000	1258800000	7188800000	3323800000	5860200000	3856100000	1778500000	1374100000	528010000	833330000	3407100000	3865100000	3061200000	4561000000	1620000000	3192500000	4501700000	3562900000
P04156	Major prion protein	PRNP	3	12	12	12	7	27.661	253	253;249;217	0	95.552	239620000000	1454800000	1480700000	2637200000	1841900000	1919000000	627750000	4108900000	5666800000	3027500000	3260200000	2054600000	1477600000	4748200000	3753800000	2872700000	1404200000	2176100000	1037500000	1628300000	892930000	1934600000	1099000000	5221600000	2452400000	2487600000	1609700000	1048700000	1247500000	8356600000	5834000000	2420800000	6091500000	2464900000	2153700000	2685700000	2501700000
P30086	Phosphatidylethanolamine-binding protein 1	PEBP1	1	18	18	18	12	21.057	187	187	0	323.31	238770000000	3370100000	1116600000	2794800000	1468800000	2685900000	389430000	4264000000	5107100000	3282900000	2649400000	1477000000	1167900000	2626700000	2313200000	2449100000	1744000000	1711100000	941770000	1153300000	1003100000	3858900000	1289800000	5558600000	4103600000	3351300000	3079700000	1048200000	749430000	3739800000	4398000000	2651500000	4518400000	4686700000	2806900000	4017100000	1848100000
E9PHK0	Tetranectin	CLEC3B	2	17	17	13	12	17.794	160	160;202	0	323.31	228490000000	2017000000	1781000000	2613400000	1198400000	2121500000	675160000	4836400000	6271600000	1802700000	1305500000	951620000	989730000	1914300000	2222400000	2447600000	2097800000	1475900000	690820000	1544600000	961150000	2405200000	1956500000	6694400000	3556700000	2675200000	2256400000	804610000	736330000	7707800000	4423000000	2147300000	7057300000	1483200000	1882200000	2306200000	1421600000
P19827	Inter-alpha-trypsin inhibitor heavy chain H1	ITIH1	5	32	32	32	19	101.39	911	911;213;464;74;906	0	323.31	225960000000	2054700000	1025000000	5287500000	3420300000	3832600000	820580000	946260000	897760000	908660000	1066500000	3847100000	5257000000	973490000	1089700000	5420600000	2757800000	867950000	567330000	3926400000	2549200000	8309000000	3834400000	2023100000	2074200000	813220000	1220700000	329170000	674970000	1316400000	1336000000	2530700000	1971200000	1572700000	2914800000	3153900000	4488800000
P04196	Histidine-rich glycoprotein	HRG	1	23	23	23	15	59.578	525	525	0	254.33	214720000000	2370100000	1374300000	6680800000	4449300000	3947500000	607740000	2515200000	2203400000	498320000	798110000	3067300000	4897000000	755280000	1116800000	4424300000	2545800000	1405300000	705790000	1417600000	518980000	4938200000	3087500000	4841600000	2877800000	1965100000	1789600000	98220000	1022800000	861190000	2362800000	1594000000	4080200000	1837200000	3199700000	5507100000	3298800000
Q15113	Procollagen C-endopeptidase enhancer 1	PCOLCE	1	28	28	27	20	47.972	449	449	0	156.88	214590000000	3133100000	2249500000	4733700000	1940400000	2601600000	388010000	2702900000	2751800000	2657900000	2875300000	2172200000	1924400000	3582100000	2429000000	3190800000	1629500000	1520000000	817110000	1674000000	1048000000	2759300000	777550000	3825700000	3621200000	2232800000	2353600000	837650000	952120000	2816500000	2818800000	1868900000	3305300000	3026000000	2017100000	3394900000	2238500000
P54289	Voltage-dependent calcium channel subunit alpha-2/delta-1	CACNA2D1	3	47	47	45	39	124.57	1103	1103;309;280	0	323.31	214540000000	2621800000	1727500000	3151400000	1174100000	2436500000	785920000	4776800000	5420700000	2761900000	3108200000	1745200000	1567400000	4918800000	3031200000	2211700000	1312600000	1056200000	459820000	1546700000	789320000	2165900000	1041100000	5437500000	3906200000	2580700000	2741400000	833540000	630210000	5610500000	3836200000	1557200000	2870700000	4462000000	1819000000	3234800000	1975000000
P08294	Extracellular superoxide dismutase [Cu-Zn]	SOD3	2	12	12	12	11	25.851	240	240;54	0	243.67	205270000000	8039800000	2910100000	5931500000	2527300000	4231000000	939400000	1351300000	1992200000	1693600000	1462000000	4123400000	2825900000	1415800000	852390000	3339200000	1081700000	2833000000	1263300000	3081900000	574990000	1341000000	420640000	4148000000	1937900000	1752100000	1625900000	597300000	892430000	1304700000	2696100000	1206800000	1628300000	2747500000	930920000	3581100000	1740000000
A0A0U1RRJ0	Neurexin-3-beta	NRXN3	7	56	56	39	46	173.66	1571	1571;1664;1643;879;75;119;174	0	323.31	198270000000	2595800000	1516400000	3176500000	1461800000	2482300000	489830000	2793900000	2786700000	2876500000	2596600000	1656100000	1472300000	5111700000	3017900000	2424600000	1311000000	1113800000	454770000	1330800000	814320000	1860600000	921320000	4454600000	2639700000	3069400000	3219900000	623270000	610750000	3590900000	3071000000	1650500000	4630000000	3147100000	1888900000	3184400000	1874600000
P08697	Alpha-2-antiplasmin	SERPINF2	5	25	25	16	19	54.565	491	491;427;255;255;492	0	323.31	193240000000	2981300000	1294600000	5036400000	3063600000	3799800000	466960000	873010000	1598600000	1141000000	1403500000	2257100000	2646600000	1200500000	1811100000	3236500000	1527200000	880370000	486920000	1396100000	752610000	4537500000	1257700000	5742400000	2512100000	2134500000	1699700000	444750000	1466100000	1341600000	2219500000	1359900000	2336400000	1342800000	1734400000	3172800000	3149400000
G3XAM2	Complement factor I	CFI	5	33	33	5	21	65.059	576	576;583;591;378;161	0	323.31	185300000000	2656800000	1304900000	3805700000	1819600000	2838700000	583100000	1717800000	1425100000	1208900000	1719400000	1764900000	2019300000	1383200000	1681800000	3193800000	2045300000	1182400000	734040000	1554600000	1191700000	4656300000	1819000000	3139200000	2472700000	1504900000	1419100000	494010000	1269100000	1301100000	1978100000	1569200000	2595100000	1622800000	2071500000	3384800000	2311800000
A0A1X7SBT7	Neuronal pentraxin receptor	NPTXR	2	17	17	17	13	52.828	500	500;500	0	102.14	183580000000	2408800000	1416700000	3245000000	1535700000	2063500000	481210000	2851100000	3561400000	2110900000	2516800000	904010000	1435500000	3467800000	3263900000	1672900000	1019300000	608330000	484490000	868530000	660630000	940980000	805950000	4548100000	2728200000	2542100000	3110300000	401940000	655420000	6305300000	5276400000	969580000	4129000000	2723300000	1767100000	2991200000	2229700000
P29622	Kallistatin	SERPINA4	1	22	22	22	16	48.541	427	427	0	323.31	183340000000	3327400000	1582600000	6103700000	2018200000	2552700000	399680000	895230000	658820000	1131600000	1101600000	1872000000	2939200000	1571000000	2037000000	3731000000	1934600000	1251700000	535520000	1537100000	977310000	3971000000	1623200000	2930300000	2197200000	2074300000	1449700000	415990000	1041500000	1475500000	1666800000	1108800000	3282700000	1342000000	1872100000	3245700000	2684800000
P05090	Apolipoprotein D	APOD	5	17	17	17	9	21.275	189	189;215;149;108;465	0	323.31	177980000000	2910300000	1910900000	2650900000	1272300000	2126000000	671370000	4036300000	2392000000	1544000000	3739800000	778370000	2184000000	1998000000	3801800000	1701100000	1966300000	1508100000	567720000	650990000	633070000	1781500000	792340000	3461400000	2778800000	2923700000	1101900000	445020000	646380000	3640200000	3744600000	778120000	3718300000	1868300000	2176000000	6319400000	1727600000
J3KQ66	Reelin	RELN	2	67	67	67	57	388.43	3460	3460;3460	0	323.31	177690000000	3672600000	2312200000	4842500000	1973500000	2919700000	337950000	831480000	1234400000	3744200000	4283400000	2097900000	1335500000	3330500000	2360700000	2677100000	1194800000	1046500000	408850000	2243600000	966020000	2182100000	787500000	3191200000	2094500000	2766600000	1178500000	652310000	611530000	3121700000	4409200000	1301900000	2738000000	1303400000	1126800000	3105800000	2014500000
Q9Y6R7	IgGFc-binding protein	FCGBP	3	89	89	89	72	572.01	5405	5405;4204;1642	0	323.31	173050000000	3258700000	1592000000	2586100000	1550000000	3387900000	629120000	1523000000	1359100000	3011800000	2986000000	1702200000	1415600000	2855800000	2536100000	2021800000	972400000	1245100000	651880000	1008200000	568910000	2096800000	867230000	1660600000	1422200000	1941600000	1056500000	835660000	756170000	2124300000	3016500000	751830000	1441300000	1566700000	1059300000	1616500000	984660000
P06727	Apolipoprotein A-IV	APOA4	1	37	37	35	31	45.371	396	396	0	323.31	172780000000	3214600000	2805800000	4801400000	1789100000	1236300000	1416200000	499770000	991200000	763580000	1755000000	1940800000	1733700000	620570000	639850000	2666400000	1608800000	1061200000	760110000	595930000	674910000	2190200000	1829900000	3988900000	1751000000	1668900000	810020000	463510000	608160000	2164300000	2207000000	1057900000	4051200000	1463200000	2091200000	4466800000	4868200000
H9KV31	Neural cell adhesion molecule 2	NCAM2	2	41	41	41	25	91.122	819	819;837	0	286.79	170890000000	1737800000	810840000	2115100000	1006400000	2023100000	350330000	2276600000	2835500000	2178000000	1761000000	1738100000	1276700000	3612700000	2562900000	2167400000	990250000	1858000000	822550000	1518900000	896010000	1822100000	693520000	3915400000	2832200000	2722300000	1662200000	568760000	1065000000	3050100000	2666400000	1342600000	2922300000	2572600000	1759700000	2123800000	1625700000
P14618	Pyruvate kinase PKM	PKM	10	46	46	1	32	57.936	531	531;457;281;162;168;151;82;51;69;574	0	323.31	168050000000	2512900000	979640000	2738800000	1177600000	1941800000	391220000	753340000	3557400000	1857400000	1573200000	963720000	139410000	2771800000	406130000	2464300000	213730000	1169600000	581380000	1594700000	847350000	2705300000	1261400000	3772800000	2833700000	1965700000	1809000000	626880000	841980000	3300500000	2237900000	1624600000	2104300000	3356100000	1563800000	1768400000	1338400000
H0YDW7	CD44 antigen (Fragment)	CD44	14	5	5	5	5	25.906	240	240;277;294;742;183;206;287;78;229;80;186;195;243;268	0	32.206	165740000000	2592200000	1288900000	3056500000	1284100000	2653400000	746780000	1432100000	1607900000	2313100000	3127200000	1437700000	1612000000	2158200000	1650900000	2502200000	1580200000	856390000	407260000	711540000	532950000	2028000000	713720000	3077600000	2350400000	2373400000	1010200000	389000000	625130000	2649400000	2321200000	185100000	2594000000	3846200000	2691600000	2955300000	1930000000
P19021	Peptidyl-glycine alpha-amidating monooxygenase	PAM	6	43	43	43	31	108.33	973	973;679;250;68;175;53	0	237.57	163540000000	1983700000	749620000	2343400000	896950000	1832900000	299790000	3304800000	4068300000	2065700000	1888800000	1206300000	890530000	3053200000	2324600000	1769400000	1107600000	789980000	328330000	776620000	624510000	2111400000	896750000	5071200000	2401800000	2329900000	2536200000	433770000	539970000	4819500000	2913500000	1338500000	2978200000	2194100000	1675200000	2501000000	1117200000
P02748	Complement component C9	C9	4	29	29	26	21	63.173	559	559;568;2186;2199	0	149.84	163130000000	1758700000	642090000	3720600000	2083700000	1745200000	225820000	1875300000	1801300000	749810000	824120000	2788300000	2601100000	1093500000	887200000	2540500000	1988200000	896250000	587660000	1355700000	770110000	3103100000	1713000000	5777300000	2585500000	1044200000	602280000	257580000	938770000	1655600000	2080800000	1587100000	2400800000	1114000000	1596200000	2007700000	1800700000
Q8TBB0	THAP domain-containing protein 6	THAP6	3	5	5	5	2	25.69	222	222;32;80	0.0015106	4.158	161550000000	1161200000	1313800000	1424800000	0	1929200000	413470000	2163100000	5389100000	2580200000	955310000	2594100000	0	5236200000	3637700000	4132800000	546820000	2272600000	785440000	1742800000	511900000	1172000000	77396000	3400000000	543620000	4508100000	1082400000	0	1402500000	1531800000	5026900000	1402200000	0	1761100000	792590000	2255600000	0
P98160	Basement membrane-specific heparan sulfate proteoglycan core protein	HSPG2	5	100	100	100	79	468.83	4391	4391;307;288;109;197	0	323.31	160850000000	2368200000	1022300000	2895200000	1350100000	2713600000	343290000	2305700000	1858600000	2156700000	2311900000	1540000000	1421000000	2468900000	2274400000	2046900000	1219800000	1190500000	613450000	937790000	659470000	2012300000	518660000	3206100000	2344600000	2026200000	919760000	548970000	1005900000	2119700000	3098800000	862920000	1554100000	2797300000	2641700000	2425600000	1413600000
A0A494C1B4	Protein-tyrosine-phosphatase	PTPRZ1	10	27	27	27	20	211.41	1908	1908;2059;2315;2347;2354;1487;1494;1513;880;56	0	323.31	159960000000	1780200000	1070900000	2892400000	1036700000	2142800000	397530000	2161300000	2469500000	2567600000	3150100000	1376000000	934980000	3233600000	2694100000	2201300000	1290900000	916070000	427600000	1449100000	819070000	1865300000	799570000	3899700000	2280600000	1597600000	612650000	526990000	866380000	2271200000	3385400000	1307700000	2036100000	2130400000	1825900000	2966700000	1409800000
A0A3B3ISR2	Complement subcomponent C1r	C1R	11	40	40	40	26	80.173	705	705;719;671;705;351;144;156;156;93;49;71	0	323.31	157810000000	2179500000	1425000000	2793800000	1164400000	1597500000	363820000	2296100000	2247700000	1961000000	2217500000	1534100000	1516500000	2110800000	2073300000	1858900000	1371200000	1343500000	568220000	989680000	728600000	2594100000	871120000	4154800000	2474700000	2144800000	1796500000	576870000	858590000	3384500000	2426900000	1015200000	2575400000	2372400000	1793600000	1859500000	1127100000
P17174	Aspartate aminotransferase, cytoplasmic	GOT1	1	25	25	25	18	46.247	413	413	0	270.71	157130000000	2383500000	1274400000	2522100000	831810000	1805200000	454930000	2266500000	3614800000	1688500000	2027400000	1017100000	682860000	2965200000	1898400000	1718900000	831210000	1182500000	572500000	1420600000	914580000	2001500000	1162200000	4102300000	2703500000	2296900000	1694300000	673760000	774020000	2796100000	2170400000	1544000000	2723800000	2917600000	1219800000	2023200000	1211800000
Q15818	Neuronal pentraxin-1	NPTX1	1	19	19	18	15	47.122	432	432	0	323.31	153420000000	2677100000	1777600000	3846900000	1547100000	2445900000	518760000	1875700000	2471700000	2992500000	1794000000	1812800000	1554200000	3258900000	1900100000	2475800000	1297600000	873940000	365070000	1541600000	774840000	1453900000	858120000	3785900000	2026000000	1768400000	2009900000	482670000	767360000	2503600000	2301100000	1505400000	1948400000	2046800000	1543300000	2238400000	1552800000
Q92859	Neogenin	NEO1	2	44	44	44	35	160.01	1461	1461;1130	0	323.31	152900000000	2230600000	1564400000	2812000000	820990000	2038000000	416030000	2571900000	3230400000	2112100000	2038500000	1081700000	1227700000	3066300000	2403000000	1853200000	932370000	805320000	376780000	1186400000	689930000	1582100000	877890000	2931700000	2191300000	1969900000	1541700000	331070000	681830000	3906500000	3161400000	1270500000	2773900000	2259500000	1263400000	2482500000	1209000000
O75326	Semaphorin-7A	SEMA7A	2	34	34	34	24	74.823	666	666;501	0	323.31	148440000000	2597100000	1566400000	2362400000	673840000	1780400000	905640000	1048700000	1965900000	3022100000	2306500000	1476700000	1418500000	2953600000	1598500000	2580200000	933000000	1056500000	276190000	1727500000	900130000	1067600000	567890000	2653300000	2002200000	1361600000	1077400000	565500000	659330000	2197500000	3777100000	1219800000	2531000000	1709700000	902150000	1999900000	782770000
P20774	Mimecan	OGN	2	21	21	21	16	33.922	298	298;268	0	323.31	146510000000	2055800000	1340700000	3599300000	1612200000	1620900000	266630000	2231100000	2678200000	1625100000	1088900000	1344200000	1507800000	2065800000	1902000000	1200800000	1441000000	728620000	386460000	1323800000	878750000	2460800000	1514700000	1400300000	1170700000	1748700000	631320000	471740000	438810000	1686600000	1589800000	1037800000	1891700000	979810000	1869400000	1149300000	1111000000
P19022	Cadherin-2	CDH2	7	27	27	27	23	99.808	906	906;691;733;821;191;394;161	0	207.33	143590000000	1465500000	1064500000	2883400000	888840000	1700800000	317830000	2481900000	3316200000	1846500000	2237900000	876360000	826890000	2017600000	1753100000	2252800000	1035400000	967990000	345150000	856610000	582120000	1790600000	995580000	4539600000	1933300000	2003500000	1222500000	384000000	668200000	3441500000	1812100000	1536200000	1798500000	1973700000	1773100000	2710000000	1333800000
P01042	Kininogen-1	KNG1	4	32	32	32	23	71.957	644	644;619;621;621	0	323.31	138380000000	1363700000	1028300000	2191400000	1568300000	2110900000	224700000	795190000	998290000	472940000	594000000	1725700000	3690300000	856350000	1082400000	3180100000	2257800000	841020000	635840000	1201200000	1247800000	4352000000	1281200000	1183600000	1720200000	1723800000	1431300000	209590000	456530000	730270000	1488600000	1061200000	1441300000	721590000	1134800000	2448800000	1748300000
P13473	Lysosome-associated membrane glycoprotein 2	LAMP2	2	4	4	4	4	44.96	410	410;258	0	36.11	137080000000	1908200000	1719900000	1378900000	536340000	1460800000	774400000	3203100000	3128700000	1778500000	1949600000	1057200000	754290000	2316500000	1775100000	1152600000	716320000	627780000	259660000	1631800000	614160000	989960000	713250000	3857800000	2155200000	2496400000	1164500000	564480000	705110000	2958600000	2477900000	874150000	2327100000	2569400000	1419900000	1712200000	742170000
X6RKN2	Neurofascin (Fragment)	NFASC	1	44	44	1	33	131.13	1165	1165	0	323.31	136740000000	1766600000	868690000	1849500000	1020200000	2070100000	385500000	2239600000	2119100000	2122000000	1619400000	1459000000	1001700000	3637400000	2159200000	1896400000	976720000	864760000	338430000	962160000	673550000	1466000000	512890000	3058400000	2029100000	1720400000	1501000000	376710000	495100000	2469100000	2334600000	1426100000	1989800000	2042100000	1671200000	2394300000	1182800000
Q8NFZ8	Cell adhesion molecule 4	CADM4	1	15	15	15	12	42.785	388	388	0	323.31	135580000000	1778900000	920890000	1752900000	936310000	1806600000	314860000	2020100000	2151400000	1815800000	2378200000	1093300000	1192400000	2500700000	1633600000	2138900000	1177000000	953050000	503930000	1024700000	778820000	1714700000	479460000	2952500000	2406600000	1242500000	1049900000	563240000	553020000	2353000000	2156100000	973880000	2044800000	2600300000	1713600000	2338100000	1271300000
E7ERL8	Neurexin-1-beta	NRXN1	23	51	45	45	37	165.44	1507	1507;1499;1495;1477;903;472;469;169;213;459;290;293;278;277;176;155;198;143;142;139;126;123;75	0	323.31	132600000000	1705300000	808100000	3177300000	847660000	1807900000	318960000	1897700000	2487200000	2018800000	1805300000	934890000	1073800000	2891800000	2307200000	1481600000	925540000	470610000	290300000	730560000	552180000	1522300000	518470000	3626500000	2013000000	2028600000	1323800000	379160000	480530000	2832300000	2901900000	1052800000	2664200000	1852800000	1111300000	1913600000	1249900000
P51884	Lumican	LUM	2	16	16	16	15	38.429	338	338;342	0	274.53	131530000000	2722700000	1691100000	3497700000	1838300000	1699000000	891670000	554680000	919980000	1713900000	1202400000	1508300000	2187400000	640960000	865270000	2719300000	1380400000	926010000	499190000	1208300000	713900000	2221800000	1822800000	1722200000	1598900000	1466800000	631440000	531320000	956890000	926460000	1547100000	1165000000	1344500000	1675600000	1685700000	1972200000	2486400000
Q9P121	Neurotrimin	NTM	3	16	13	5	13	37.971	344	344;168;191	0	323.31	129940000000	1754000000	1086700000	2999500000	855300000	685590000	411590000	1164800000	2763800000	1536200000	2334200000	801390000	765630000	2355600000	2216100000	1372300000	1032700000	598360000	395640000	1262400000	757820000	1841700000	812990000	3328200000	2303100000	1650500000	1460000000	383510000	349840000	2877600000	2277100000	498860000	2032500000	1815500000	1284000000	1933900000	1211500000
P68871	Hemoglobin subunit beta	HBB	4	16	16	9	6	15.998	147	147;111;90;55	0	105.77	128890000000	14053000	380790	0	5539100	45200000	7467100	16728000	16401000	81781000	84094000	6418500	17467000	0	86770000	13982000	6525400	161310000	19435000000	5457200	2272800000	30789000000	0	27114	19849000	17598000	11201000000	2969400	2554900	0	39546000	14154000000	321110000	0	26388000	0	0
A0A1B0GVD5	Cathepsin D	CTSD	13	24	24	17	16	44.237	409	409;410;412;405;405;406;557;582;299;276;336;189;73	0	230.21	126640000000	2242500000	1361300000	3400200000	1241500000	2861100000	520950000	825690000	993190000	2049600000	2490000000	1306300000	2179400000	1442400000	1210200000	1637000000	1235300000	755440000	337260000	827720000	795350000	1463400000	663280000	2193000000	1402800000	1196200000	634210000	363170000	678800000	1617800000	2218500000	893590000	2447800000	2242400000	1522400000	2155400000	1118200000
P10645	Chromogranin-A	CHGA	2	21	21	21	18	50.688	457	457;306	0	323.31	125150000000	494890000	300110000	808640000	295140000	385430000	583060000	1179100000	2858700000	1117400000	1195600000	636810000	313040000	1922100000	1842500000	962350000	581110000	757300000	421690000	234630000	399040000	1221100000	373490000	2609500000	2026000000	2073400000	783940000	446030000	395960000	12900000000	1834300000	726800000	5619800000	2036000000	811210000	856610000	497280000
P43251	Biotinidase	BTD	10	17	17	17	12	61.132	543	543;270;364;251;137;140;141;159;203;74	0	182.09	122440000000	2069600000	1053200000	1929000000	1030000000	1545500000	394910000	1259900000	1557800000	1492600000	1577000000	1213100000	1295000000	1869800000	1347600000	1429300000	966030000	721950000	342420000	1515500000	784990000	1935600000	387580000	2853800000	2149100000	1388400000	1536300000	410100000	653990000	2256400000	1907700000	577840000	1856000000	2290400000	1328800000	1633300000	1032000000
P02747	Complement C1q subcomponent subunit C	C1QC	1	10	10	10	8	25.773	245	245	0	323.31	121770000000	1836000000	886860000	2346700000	928180000	2386200000	329870000	1346500000	870060000	2147000000	1160800000	2045900000	1788300000	2592900000	1676700000	3524800000	1073300000	1329300000	545750000	1032900000	522420000	1767400000	1179000000	974730000	1709600000	573150000	584030000	552890000	553410000	854960000	669010000	762420000	553860000	2443100000	1411400000	1096900000	944290000
P05543	Thyroxine-binding globulin	SERPINA7	1	21	21	15	16	46.324	415	415	0	323.31	121330000000	2129700000	813650000	2323900000	1124000000	1549900000	605660000	714460000	859110000	411430000	595710000	1934100000	2255500000	568110000	705600000	2423500000	1631000000	978350000	373250000	1142600000	716740000	2675000000	1855700000	2525900000	1627100000	905220000	552560000	236280000	664150000	830400000	1362700000	1212400000	1295800000	1497200000	1285600000	2980400000	1454400000
O14594	Neurocan core protein	NCAN	2	33	33	32	26	143.09	1321	1321;175	0	323.31	116190000000	993900000	704020000	1978000000	721500000	1491400000	273080000	1896700000	2975200000	1330200000	1659900000	947180000	797050000	3065300000	2394100000	1216000000	919260000	654900000	260580000	531540000	376290000	1174000000	495250000	2623600000	1703000000	1877600000	921520000	358270000	246970000	2237500000	1597600000	1086400000	1406000000	1306000000	986910000	1507300000	963930000
Q7Z3B1	Neuronal growth regulator 1	NEGR1	1	15	15	15	12	38.719	354	354	0	323.31	115100000000	1647800000	822580000	1731000000	805670000	1595000000	266340000	1846600000	1832400000	1309500000	1948900000	767100000	997260000	2058100000	2025500000	1063800000	754410000	564470000	307360000	835920000	621160000	1462800000	513480000	2795900000	2333100000	1622800000	1449400000	430560000	257530000	3094600000	2066200000	1502700000	1909000000	1416600000	963570000	1554300000	966870000
P04004	Vitronectin	VTN	4	29	29	29	19	54.305	478	478;148;118;484	0	151.14	112640000000	1251300000	792130000	2287200000	1282500000	1809200000	182500000	354210000	620920000	728840000	720900000	1639800000	637810000	829660000	797880000	2267700000	656290000	1110800000	885060000	2258300000	938350000	3125700000	935110000	1479100000	1424000000	1252400000	889090000	413350000	539580000	1539300000	1221700000	1026500000	1482500000	670320000	1157800000	1720700000	1389500000
Q92520	Protein FAM3C	FAM3C	2	20	20	12	15	24.68	227	227;151	0	323.31	112220000000	2233400000	903520000	1389000000	699310000	1198100000	330840000	2747400000	1921500000	1275500000	1333700000	600240000	653550000	1602500000	1177100000	764760000	561800000	780950000	427600000	431130000	518910000	1130000000	964050000	3027600000	1677400000	1677500000	2058800000	305030000	877400000	2355700000	1241300000	466570000	1764600000	1654700000	859680000	1560900000	903040000
Q9NYQ8	Protocadherin Fat 2	FAT2	2	103	103	103	85	479.31	4349	4349;1122	0	323.31	112210000000	2263500000	1571500000	2767400000	1155600000	1462200000	145150000	508310000	843480000	2700400000	2372500000	916790000	604990000	2027500000	1223300000	2157700000	1067700000	697230000	349490000	1512700000	973250000	1873100000	494970000	3117500000	1891800000	1508700000	722720000	311840000	540090000	1164600000	1485300000	1042000000	1775200000	605580000	636180000	1547200000	1269200000
P00441	Superoxide dismutase [Cu-Zn]	SOD1	32	12	12	1	10	15.936	154	154;154;154;154;154;154;154;154;154;154;154;154;154;154;154;154;154;154;154;154;154;154;155;154;154;154;154;154;154;154;154;135	0	323.31	106280000000	1229600000	954730000	996870000	753530000	966430000	70208000	241300000	2525000000	1416800000	1767000000	966730000	764180000	1653700000	1410500000	1481500000	899510000	205400000	19799000	1305300000	49268000	1956200000	861590000	2570300000	2610400000	1921300000	1300800000	23075000	407460000	3031900000	2480300000	1335000000	2120900000	1531800000	1176900000	1065000000	837070000
Q13740	CD166 antigen	ALCAM	3	27	27	27	18	65.102	583	583;532;344	0	184.69	105410000000	1268800000	825840000	1753400000	671240000	1592800000	250750000	1056600000	1921200000	1370400000	1581600000	891510000	939490000	1883500000	1491800000	1494900000	920210000	594700000	284640000	558960000	463180000	1431100000	573000000	2392800000	1814200000	1058400000	952900000	334280000	438120000	2428900000	1679900000	700850000	1532300000	2193000000	1813900000	1617200000	988100000
Q16610	Extracellular matrix protein 1	ECM1	1	30	30	30	24	60.673	540	540	0	175.68	99823000000	1391800000	619010000	2167200000	784390000	1487400000	209690000	871020000	1453200000	1246700000	970300000	770980000	946250000	2176200000	1871700000	1562800000	973900000	518710000	326980000	565130000	429690000	854020000	640130000	2239000000	1053800000	1739200000	1312700000	263970000	288380000	2596400000	758740000	792070000	1186700000	1362800000	1197000000	2038600000	939440000
Q99574	Neuroserpin	SERPINI1	4	22	22	22	14	46.426	410	410;119;245;160	0	215.63	99173000000	1239400000	738580000	2426800000	762930000	1422900000	200400000	812870000	1444600000	1622000000	1844700000	944650000	820970000	2038300000	1626200000	832370000	652620000	452060000	282720000	824020000	502170000	1198000000	423400000	2099900000	1641200000	1006300000	1040700000	341320000	318160000	1786300000	1809000000	660670000	1874100000	1968800000	1254500000	1439900000	685750000
Q96PD5	N-acetylmuramoyl-L-alanine amidase	PGLYRP2	2	22	22	16	15	62.216	576	576;105	0	323.31	97138000000	1452500000	1016600000	2781600000	1337800000	1252700000	143890000	800320000	557250000	585240000	787570000	763650000	1156900000	584570000	853860000	1724900000	1429000000	431080000	378340000	1140100000	539040000	2890100000	809140000	1920600000	1279700000	1173800000	799880000	214870000	500290000	699010000	1085200000	649720000	1603700000	805070000	1508400000	1755500000	1382000000
P55290	Cadherin-13	CDH13	1	16	16	16	15	78.286	713	713	0	96.825	96844000000	639510000	748690000	878340000	694660000	913830000	211530000	1376900000	2087000000	796800000	1174100000	502550000	498780000	2359200000	1701400000	696990000	568330000	479600000	316860000	356140000	340360000	1155000000	370880000	2394200000	1519800000	1284100000	1519900000	279430000	325100000	3187500000	927700000	698770000	1638000000	1425100000	1596500000	1144100000	1282000000
P43121	Cell surface glycoprotein MUC18	MCAM	1	25	25	25	21	71.607	646	646	0	323.31	96198000000	1630400000	865650000	2138300000	723980000	1150200000	265200000	877600000	839460000	1768700000	1892800000	791010000	725030000	1483400000	1224900000	1742200000	899820000	494100000	229380000	798340000	484240000	1491400000	746780000	1887700000	1412500000	1128400000	613060000	366950000	336610000	1636000000	2405600000	725740000	1509200000	1281600000	841070000	1631800000	899480000
Q7Z7M0	Multiple epidermal growth factor-like domains protein 8	MEGF8	2	55	55	51	42	303.1	2845	2845;70	0	323.31	94367000000	1679600000	820820000	2445100000	764110000	1633900000	233010000	1265200000	1294700000	1496000000	1748000000	939630000	810310000	1949800000	1398800000	1250300000	676990000	407080000	172620000	849050000	415740000	762370000	340830000	2214100000	1334100000	671520000	1088900000	312500000	428510000	1749700000	1212600000	806840000	1446000000	1648000000	1004300000	1927400000	1041200000
Q14118	Dystroglycan	DAG1	5	15	15	15	12	97.44	895	895;134;106;117;118	0	239.26	94199000000	1166500000	808930000	1067100000	645710000	859950000	153380000	1310700000	1782700000	1089400000	1145000000	748060000	606390000	1735600000	1238600000	1088900000	734870000	635940000	296780000	1550300000	420630000	1426300000	655170000	2962000000	1521400000	2503200000	554810000	262810000	732880000	1787700000	1510700000	1087400000	1689500000	813590000	941460000	1165200000	918830000
Q8N126	Cell adhesion molecule 3	CADM3	2	19	19	19	14	43.299	398	398;234	0	323.31	93992000000	1298500000	505290000	1993200000	780310000	1091300000	182290000	1655500000	2028800000	1143100000	1120300000	724200000	603170000	1545500000	1417300000	1191800000	807820000	444690000	304910000	777550000	497080000	1409300000	908290000	3670700000	1598300000	1580300000	1472100000	310350000	327740000	2130200000	1646700000	770020000	1473700000	983820000	684880000	1632600000	850420000
P55058	Phospholipid transfer protein	PLTP	1	18	18	18	14	54.739	493	493	0	283.58	92560000000	1232000000	761540000	1375000000	1552100000	952380000	293510000	782790000	800990000	941750000	1055400000	1324600000	1331200000	1285800000	779590000	1076700000	545920000	947420000	597480000	963080000	745550000	1197800000	490000000	1710300000	1072700000	1091000000	1086700000	478680000	607240000	1573800000	722190000	349850000	781030000	654690000	1120700000	863370000	865310000
P00746	Complement factor D	CFD	2	12	12	12	10	27.033	253	253;260	0	81.312	92419000000	2859100000	784570000	1584200000	424660000	1207700000	175190000	1426500000	955670000	719900000	841230000	695050000	956650000	725890000	769510000	1522300000	906920000	499700000	466660000	527300000	254850000	1482100000	682960000	951910000	683960000	1285500000	716970000	171980000	253540000	1023500000	695680000	587690000	1245000000	1283700000	1089500000	2216500000	933290000
E9PG71	Receptor protein-tyrosine kinase	EPHA4	7	24	24	24	19	105.71	949	949;986;126;149;188;177;91	0	323.31	90739000000	1322800000	572800000	1859500000	729240000	1021600000	205580000	1762100000	1981400000	1154500000	1113300000	655110000	690730000	1812000000	1244300000	1079100000	516770000	498450000	275740000	580440000	397190000	1121500000	491960000	1829700000	1544600000	1335500000	1181700000	301300000	226630000	1943200000	1257800000	586750000	1208800000	1120600000	881290000	1372300000	861530000
Q9NT99	Leucine-rich repeat-containing protein 4B	LRRC4B	2	19	19	16	16	76.433	713	713;238	0	164.01	90147000000	1391500000	777630000	1329600000	481390000	1358400000	231440000	1210900000	1640700000	1586100000	1537400000	860400000	639500000	2255700000	1142300000	1249100000	725460000	492680000	210400000	1048900000	516310000	812410000	402150000	2860900000	1337200000	909260000	869680000	298660000	386470000	1367400000	1196100000	723560000	1239800000	1435300000	852620000	1335200000	766040000
A0A3B3ISJ1	Vitamin K-dependent protein S	PROS1	7	30	30	27	22	73.757	662	662;676;708;661;556;103;57	0	228.88	87603000000	1011600000	855750000	2052200000	682520000	1415200000	96872000	722650000	1017300000	862230000	796720000	1002100000	951360000	1023900000	909380000	928860000	660480000	674600000	340250000	566370000	361770000	1276400000	477800000	2343100000	924710000	1081900000	600740000	204530000	511080000	1117700000	1643300000	642630000	809630000	982170000	1134500000	1399000000	992910000
Q5VY30	Retinol-binding protein	RBP4	2	16	16	16	10	22.974	199	199;201	0	323.31	87540000000	1537400000	916870000	1762700000	711740000	1200800000	211910000	1098100000	1360300000	788930000	1105700000	504330000	799500000	547060000	878020000	1081100000	514200000	759920000	377500000	31564000	310640000	1461900000	934700000	2080600000	990050000	1173100000	684530000	232870000	482050000	1385700000	1387700000	957430000	1721200000	491580000	744700000	1384700000	916860000
P0CG48	Polyubiquitin-C	UBC	22	8	8	4	6	77.038	685	685;149;305;229;229;206;169;160;156;155;153;136;134;128;122;106;93;63;61;156;43;114	0	97.978	84983000000	1066900000	475530000	1086700000	287350000	681570000	175410000	608750000	1689500000	582750000	1623700000	217620000	564510000	680270000	886100000	520020000	535580000	298200000	152450000	281300000	542510000	970720000	270250000	3973200000	1960200000	2197200000	1686100000	207470000	234880000	1907800000	812580000	1024500000	956020000	2676100000	1131300000	1643000000	1186900000
Q96GW7	Brevican core protein	BCAN	5	28	27	27	26	99.117	911	911;231;213;196;145	0	323.31	83191000000	1041900000	509490000	1446400000	680530000	1682400000	112240000	888270000	990370000	1260700000	1003000000	780640000	515930000	2039400000	1652500000	1439400000	797440000	475960000	232300000	452890000	358550000	960580000	336980000	1472900000	1741500000	1085900000	574930000	290780000	399650000	722550000	1322600000	531930000	230840000	657580000	1035500000	924600000	1195200000
P09972	Fructose-bisphosphate aldolase C	ALDOC	7	28	28	23	22	39.455	364	364;336;175;180;149;122;135	0	323.31	83111000000	1593100000	696360000	931720000	574760000	897120000	342500000	1138000000	1405500000	901370000	702890000	691990000	472920000	1611200000	1097200000	1183400000	667910000	766360000	352710000	1052400000	491190000	1294800000	639090000	1775500000	1583000000	1179300000	668570000	434920000	571170000	1083900000	1245700000	776580000	885600000	1386600000	626160000	970770000	606170000
P02760	Protein AMBP	AMBP	3	20	20	13	15	38.999	352	352;238;352	0	193.84	82667000000	1678900000	360660000	1751600000	1006100000	1241600000	192070000	667670000	645090000	579610000	298160000	1061200000	1149000000	582400000	786100000	1561500000	885970000	718710000	313490000	566780000	566360000	1990800000	446840000	1804100000	1331400000	748180000	825190000	178210000	544310000	686950000	935390000	970660000	1337000000	429280000	1243600000	1699500000	1382000000
Q96S96	Phosphatidylethanolamine-binding protein 4	PEBP4	1	9	9	9	8	25.733	227	227	0	110.9	81778000000	1772800000	855840000	1294600000	448240000	1646800000	273330000	1005700000	1150500000	1551000000	1677700000	463270000	582310000	1138200000	1005200000	1216600000	642910000	288860000	174160000	645560000	436840000	1058800000	184330000	1864300000	1123400000	991100000	619240000	178320000	355870000	854090000	1411300000	683370000	853860000	2069100000	1130500000	1817300000	1033900000
P78324	Tyrosine-protein phosphatase non-receptor type substrate 1	SIRPA	11	21	21	15	20	54.966	504	504;398;140;236;156;172;177;180;58;77;131	0	289.91	80938000000	1297600000	533600000	1209600000	518160000	958090000	260170000	1026800000	1135500000	1329800000	1099200000	816650000	727970000	1733700000	1686500000	868460000	586890000	1122600000	359010000	746980000	540930000	1230500000	627590000	1518700000	1963200000	555670000	617550000	532990000	545840000	2049400000	1092700000	629860000	1201800000	824480000	353170000	736460000	397390000
P09486	SPARC	SPARC	4	14	14	14	10	34.632	303	303;149;115;111	0	94.216	80628000000	1345400000	754830000	2368500000	766100000	1681600000	263680000	853470000	964030000	1354500000	2194600000	762590000	832020000	835770000	804650000	652930000	555030000	391450000	234550000	534020000	356560000	1143700000	377070000	1772700000	844620000	705650000	249050000	239990000	445360000	1140700000	2181500000	324030000	1634500000	1293900000	938180000	1372800000	599870000
P23142	Fibulin-1	FBLN1	6	37	12	3	30	77.213	703	703;139;189;172;65;60	0	103.31	78698000000	129170000	526660000	691420000	727660000	1279700000	107400000	1654300000	1018000000	1118500000	1724900000	842020000	291190000	1469400000	1311900000	997950000	800900000	482500000	252840000	1184300000	98290000	961660000	603990000	1682900000	979310000	1003000000	1150300000	123400000	501950000	1372300000	1639900000	700660000	1802600000	882170000	798660000	932970000	531840000
P27797	Calreticulin	CALR	3	20	20	20	17	48.141	417	417;247;163	0	187.74	78289000000	1072200000	520420000	1018300000	543510000	1179000000	238200000	684570000	674590000	983380000	1182700000	518820000	335640000	1796400000	504110000	840110000	799890000	598260000	354910000	513970000	551940000	1515200000	383670000	998280000	1341400000	800650000	537950000	300910000	302790000	1421200000	1135500000	579900000	1313600000	1674900000	549030000	1789900000	646250000
P24592	Insulin-like growth factor-binding protein 6	IGFBP6	4	15	15	15	12	25.322	240	240;238;81;136	0	323.31	77659000000	1585400000	11706000	1970600000	673160000	709350000	936560	352760000	872660000	919830000	912360000	446520000	633290000	338820000	691250000	656220000	468800000	211910000	218410000	635440000	310710000	1237100000	393780000	2984400000	1335800000	3749800000	1142200000	164500000	622360000	642890000	1125000000	439890000	1096000000	680070000	1065500000	956440000	627450000
P00748	Coagulation factor XII	F12	1	23	23	23	18	67.791	615	615	0	200.16	77411000000	1204000000	727370000	2020500000	1026300000	1406200000	185550000	694830000	519390000	392320000	542620000	645430000	856340000	617800000	686580000	1439900000	646890000	486070000	276730000	826700000	368890000	2104500000	526030000	746050000	939140000	410140000	518480000	155510000	403680000	594540000	1873100000	958950000	848980000	270730000	408860000	1072400000	822740000
P23515	Oligodendrocyte-myelin glycoprotein	OMG	1	9	9	9	7	49.607	440	440	0	213.39	77250000000	1081600000	283730000	723540000	210500000	1256900000	113190000	1714800000	1713600000	1150700000	1426100000	738530000	757320000	2050000000	1181500000	1147000000	523800000	576920000	166940000	983640000	335020000	392880000	148180000	1855000000	777220000	1274200000	571360000	159020000	383270000	2096200000	2091800000	687200000	289580000	1178800000	960360000	1295800000	874860000
P04114	Apolipoprotein B-100	APOB	4	168	168	168	121	515.6	4563	4563;828;135;825	0	323.31	76274000000	701180000	429050000	1019800000	472420000	2850500000	384450000	1121700000	611150000	165520000	106520000	238010000	225550000	244650000	294450000	702370000	183320000	199370000	252900000	1174800000	500080000	1737200000	524780000	1355200000	1095600000	273550000	752550000	61240000	89002000	455290000	404440000	861530000	551090000	919600000	1246500000	760660000	2694900000
Q13449	Limbic system-associated membrane protein	LSAMP	4	23	23	23	17	37.393	338	338;345;288;205	0	235.37	75734000000	1117700000	1048100000	1908300000	508800000	959960000	277160000	1779400000	1595800000	1000700000	729690000	674730000	644430000	1288000000	723650000	856030000	732930000	849570000	168520000	651550000	313110000	828070000	472170000	1199600000	1009900000	546150000	911080000	301100000	355290000	1201300000	1020900000	440590000	950530000	1452500000	910020000	1338600000	863940000
Q14982	Opioid-binding protein/cell adhesion molecule	OPCML	1	17	17	14	10	38.007	345	345	0	303.04	75055000000	989800000	495180000	1480500000	583940000	1028700000	190250000	1021500000	1116200000	1154900000	822420000	730780000	754420000	1603300000	1555500000	923630000	655030000	429130000	224960000	392600000	474790000	1074600000	473500000	1984600000	901620000	779570000	1486900000	231360000	277960000	396940000	334530000	717020000	1218900000	1705000000	650420000	1224600000	734140000
Q12805	EGF-containing fibulin-like extracellular matrix protein 1	EFEMP1	6	28	28	7	23	54.64	493	493;172;87;106;119;61	0	323.31	74827000000	674790000	1244400000	1124300000	815960000	1176900000	142310000	955120000	1103000000	795890000	785740000	604840000	721660000	653920000	737480000	1138700000	955300000	525550000	303570000	607660000	447800000	1149400000	908850000	797630000	919210000	616160000	411870000	367600000	412440000	387770000	968120000	939170000	714610000	868920000	1489200000	585870000	890260000
Q24JP5	Transmembrane protein 132A	TMEM132A	5	32	32	32	26	110.11	1023	1023;152;113;103;76	0	262.78	74621000000	1235500000	839890000	1319000000	432010000	898780000	117650000	983550000	1245500000	950290000	710870000	512620000	410990000	1578400000	1025200000	897260000	466790000	325330000	169070000	551120000	325160000	967460000	243750000	2311300000	1398500000	1119900000	1340200000	272570000	257350000	1808600000	975250000	555140000	1557100000	1038500000	663120000	778270000	508510000
P07333	Macrophage colony-stimulating factor 1 receptor	CSF1R	3	12	12	11	11	107.98	972	972;671;49	0	246.84	72625000000	1216400000	319910000	960370000	330320000	1387400000	130330000	1205400000	1931400000	456530000	457480000	676150000	236010000	1791500000	558650000	1103000000	547490000	883790000	457940000	585630000	526520000	355930000	143160000	1972700000	1370600000	698680000	262360000	106800000	524300000	1476000000	701970000	175380000	551030000	710720000	562180000	1582600000	233940000
A0A087X1J7	Glutathione peroxidase	GPX3	5	9	9	9	7	25.402	225	225;226;79;138;174	0	57.772	71733000000	1267200000	842760000	1537800000	566310000	1092000000	263780000	405120000	946070000	897070000	1192600000	693220000	333340000	815640000	356070000	999050000	277680000	439560000	277110000	489640000	436810000	1301800000	555240000	1893200000	1134800000	320360000	397370000	274350000	393680000	1345300000	1623700000	189630000	979160000	575760000	827520000	565360000	535670000
G5E9G7	Neurexin 2, isoform CRA_a	NRXN2	5	53	50	40	42	184.11	1705	1705;1712;292;215;206	0	251.7	70236000000	1169400000	384170000	1547800000	695150000	1231900000	165300000	618690000	996780000	1133500000	589300000	631610000	594290000	2170000000	1260000000	1132600000	592380000	393770000	165650000	680540000	372070000	664000000	338760000	1763300000	822790000	1026500000	866700000	191040000	386100000	1278400000	936500000	562330000	1143900000	998300000	520780000	1389400000	856000000
P01024	Complement C3	C3	5	72	72	62	54	187.15	1663	1663;192;100;101;103	0	323.31	69301000000	656140000	508110000	882680000	620400000	891970000	127750000	1311300000	527610000	531470000	1113000000	430210000	1143700000	492430000	1181200000	965680000	2168800000	414290000	277800000	382690000	281110000	709190000	266140000	1066600000	430440000	682960000	1120300000	89604000	183540000	656920000	744800000	825600000	639330000	802720000	1120300000	1588600000	917850000
Q5H9A7	Metalloproteinase inhibitor 1	TIMP1	5	8	8	8	6	16.057	143	143;207;165;136;95	0	171.65	67363000000	1162400000	712870000	1159300000	573860000	748230000	227100000	769150000	693390000	838460000	796280000	439360000	687200000	673030000	885730000	1145300000	737950000	742090000	346780000	306690000	301680000	1240400000	526380000	1608700000	1162600000	812720000	414060000	217630000	419100000	0	1316200000	5077500	1184500000	1098600000	1257500000	942860000	240860000
D6R934	Complement C1q subcomponent subunit B	C1QB	4	8	8	8	6	26.459	251	251;253;228;153	0	323.31	66257000000	978400000	603030000	1033600000	766030000	789020000	237620000	908740000	757240000	724510000	1029600000	1017800000	1070000000	680960000	659180000	1019900000	601090000	648780000	299640000	281150000	273980000	858570000	448760000	843890000	621890000	490700000	662010000	305100000	342290000	681620000	891880000	222510000	652430000	810740000	715440000	620430000	521540000
P23470	Receptor-type tyrosine-protein phosphatase gamma	PTPRG	1	12	12	12	9	162	1445	1445	0	65.633	64047000000	971390000	630800000	1072500000	383970000	840840000	135980000	1320500000	1404100000	653860000	667850000	431360000	450460000	1114900000	997510000	718440000	437400000	267460000	112100000	291570000	297400000	745770000	319070000	1833000000	738460000	1160400000	1037900000	133660000	201350000	2077000000	1512800000	355670000	1267700000	712100000	570560000	931330000	555580000
Q9UBQ6	Exostosin-like 2	EXTL2	4	12	12	12	10	37.465	330	330;266;147;117	0	106.46	63895000000	1395900000	840690000	1278000000	416570000	846400000	117750000	972210000	1399700000	985670000	952080000	535580000	351210000	1272500000	768540000	802540000	315620000	331220000	145370000	326040000	244560000	726810000	441040000	1402300000	787100000	757530000	873330000	152090000	288220000	919050000	800960000	605620000	922090000	1100300000	545370000	988230000	432620000
Q13332	Receptor-type tyrosine-protein phosphatase S	PTPRS	4	40	39	14	28	217.04	1948	1948;128;79;90	0	274.18	63394000000	785260000	432930000	881320000	308130000	772910000	82569000	1103400000	1227200000	635430000	626690000	320580000	413230000	1326000000	976250000	763390000	425880000	330200000	94014000	344680000	208470000	909230000	239390000	1628400000	1281500000	852320000	998110000	220710000	247780000	1933300000	1126300000	489540000	1471800000	1022500000	733930000	986040000	616290000
P07195	L-lactate dehydrogenase B chain	LDHB	13	15	15	14	14	36.638	334	334;341;281;232;136;102;183;225;233;241;318;332;332	0	90.428	62866000000	554770000	430890000	644880000	406630000	508750000	128660000	854380000	1154200000	551190000	946160000	437250000	255770000	1204200000	743390000	722590000	340660000	475670000	246400000	333460000	366220000	952750000	276640000	989210000	987730000	892490000	618190000	229170000	287820000	1612100000	987540000	513950000	1152200000	722530000	620120000	667140000	544100000
P12259	Coagulation factor V	F5	2	70	70	60	56	251.7	2224	2224;2229	0	323.31	62603000000	474350000	410380000	1133900000	453040000	1121000000	120080000	317920000	475530000	1467300000	899690000	906980000	540960000	490280000	218590000	784330000	317020000	492010000	204760000	855630000	444510000	754370000	240420000	916150000	565660000	413850000	270370000	171980000	239790000	635840000	1670300000	488470000	883160000	598650000	501380000	469490000	395580000
Q07954	Prolow-density lipoprotein receptor-related protein 1	LRP1	5	80	80	77	62	504.6	4544	4544;439;139;296;183	0	235.26	62349000000	1099200000	497020000	1400200000	551020000	1000100000	84053000	540140000	970440000	1037700000	981800000	614730000	488760000	1272200000	762560000	1098200000	432650000	267330000	144150000	670970000	325460000	708140000	226750000	1639100000	854590000	745740000	383220000	243240000	335730000	997090000	873860000	598580000	747360000	813110000	633140000	1046800000	477560000
P08253	72 kDa type IV collagenase	MMP2	4	28	28	28	23	73.881	660	660;201;251;118	0	323.31	62077000000	683010000	487520000	986070000	602400000	854950000	149530000	530740000	727400000	965830000	827830000	542870000	516560000	855790000	684480000	1024900000	829930000	445380000	268850000	465490000	269760000	1056100000	594090000	1235100000	953790000	720240000	332900000	208320000	529730000	798530000	922280000	450140000	727570000	846030000	964950000	793720000	623810000
Q99983	Osteomodulin	OMD	1	8	8	8	6	49.492	421	421	0	88.98	60429000000	1319300000	601220000	1215800000	690080000	475850000	100450000	652180000	823200000	768060000	892740000	433470000	507060000	1127900000	833210000	705090000	461690000	132470000	143210000	309720000	240440000	912800000	376660000	1484300000	684050000	950450000	257320000	183590000	243790000	862680000	802330000	290000000	1244900000	620740000	809730000	790820000	659710000
A0A2R8YD45	Tripeptidyl-peptidase 1	TPP1	8	14	14	14	9	54.262	500	500;563;400;470;162;170;99;162	0	132.87	60384000000	1127700000	648730000	1223300000	439810000	1709200000	232240000	465240000	683930000	1253800000	1493600000	797910000	801310000	990840000	639030000	692590000	386470000	273240000	79550000	539270000	475160000	469190000	135410000	1112500000	541270000	737280000	311660000	219140000	305890000	1107900000	1591000000	381490000	1195600000	986890000	660120000	1002600000	625200000
P23468	Receptor-type tyrosine-protein phosphatase delta	PTPRD	5	45	45	10	38	214.76	1912	1912;1505;202;297;93	0	323.31	59994000000	1001700000	347600000	928700000	203930000	759820000	88799000	1022200000	1204900000	761510000	772920000	381680000	498600000	1229800000	1012100000	757620000	507340000	304480000	139840000	450870000	364650000	497870000	285630000	1522100000	957750000	838210000	651330000	188470000	230270000	1369900000	1150200000	350150000	937800000	1322400000	699130000	779550000	443430000
P13671	Complement component C6	C6	2	30	30	30	21	104.79	934	934;133	0	323.01	59076000000	885920000	362700000	1485800000	828880000	1008800000	177570000	437270000	373290000	301720000	363440000	676220000	897860000	291440000	405780000	1097800000	716620000	326990000	176060000	543750000	283570000	2236900000	967130000	1570700000	871160000	420880000	213470000	104370000	370720000	424700000	725650000	487530000	680260000	498320000	894250000	646540000	506200000
P35858	Insulin-like growth factor-binding protein complex acid labile subunit	IGFALS	1	20	20	20	17	66.034	605	605	0	98.154	58180000000	920280000	472710000	1016900000	468750000	977200000	236120000	310280000	386830000	454270000	670920000	687280000	1069400000	394830000	514890000	962900000	454150000	170990000	87182000	588180000	276630000	1504300000	891220000	977560000	751940000	444580000	512170000	126730000	485050000	308930000	828400000	431300000	846300000	500850000	373480000	1197300000	848890000
D6RBV2	Vesicular integral-membrane protein VIP36	LMAN2	5	15	15	15	12	36.543	325	325;356;288;191;203	0	293.83	57759000000	596000000	222670000	936100000	453430000	1006100000	81504000	278380000	666950000	857720000	636020000	628790000	513080000	1147500000	677810000	757370000	406200000	422580000	195110000	294340000	307440000	574550000	197830000	2020600000	702500000	1094500000	672300000	186420000	281120000	1037400000	670270000	242040000	541940000	1018200000	628620000	1025400000	545790000
O94919	Endonuclease domain-containing 1 protein	ENDOD1	1	14	14	14	13	55.016	500	500	0	323.31	57660000000	978740000	302490000	881160000	452420000	555470000	113020000	1217900000	1062700000	801670000	802810000	500980000	474440000	943450000	435020000	712200000	305180000	342130000	229090000	312770000	245650000	566670000	233590000	1400700000	1154500000	831790000	759030000	258020000	230490000	2458900000	1165100000	370570000	840020000	933280000	683620000	808520000	626180000
Q15582	Transforming growth factor-beta-induced protein ig-h3	TGFBI	7	25	25	24	20	74.68	683	683;366;219;194;78;128;59	0	99.299	56953000000	850220000	235150000	1689400000	330340000	884920000	75692000	799920000	534880000	803530000	398770000	594540000	374150000	942050000	674430000	967810000	256150000	439800000	165210000	557930000	182380000	777960000	323180000	1563400000	535250000	1279000000	545600000	139240000	422300000	718100000	992100000	459800000	593720000	1062300000	549320000	1232200000	402200000
A0A087WV90	Dystrophin	DMD	5	3	3	3	1	426.09	3680	3680;3681;3684;3685;3685	0.0029091	3.8079	56288000000	254310000	0	623490000	395280000	850630000	820200000	429590000	2443900000	1076500000	856600000	296530000	683130000	232690000	0	520780000	476010000	604150000	308710000	814990000	328110000	428920000	0	174830000	115120000	1509100000	41358000	553590000	363790000	435920000	0	127910000	0	764390000	827590000	901010000	1100900000
C9J2H1	Inter-alpha-trypsin inhibitor heavy chain H5	ITIH5	5	38	38	38	32	104.54	942	942;942;728;702;119	0	234.66	51900000000	836950000	462390000	1108900000	524050000	840990000	53958000	279160000	747520000	799580000	468410000	423890000	415470000	919110000	369150000	644910000	227280000	194900000	111750000	619130000	363800000	375790000	163600000	1324000000	365410000	1045800000	508460000	156060000	259190000	384970000	557380000	577820000	563240000	883170000	715000000	1006200000	522750000
A0A494BZU0	Interleukin-6 receptor subunit beta	IL6ST	4	20	20	20	18	73.218	642	642;918;333;203	0	91.554	51188000000	763210000	492260000	724830000	365070000	745070000	141840000	804110000	1198200000	798680000	796790000	379820000	405600000	1243200000	911860000	650330000	330140000	277050000	92128000	359350000	226330000	578880000	182610000	1106100000	629660000	678850000	494950000	129410000	326060000	610070000	930590000	434970000	779990000	604460000	562470000	907970000	563800000
P49641	Alpha-mannosidase 2x	MAN2A2	12	38	38	26	32	130.54	1150	1150;793;938;796;264;360;319;164;72;76;120;195	0	254.27	49655000000	534110000	370590000	565830000	211350000	399730000	34780000	822570000	1396500000	631340000	403430000	378770000	96385000	1483000000	506210000	392580000	202810000	236060000	99525000	266230000	127550000	581920000	226750000	1786500000	632060000	1106000000	846360000	92442000	190080000	1358500000	728600000	564370000	1047300000	418110000	478330000	672330000	425930000
Q08380	Galectin-3-binding protein	LGALS3BP	10	14	14	14	11	65.33	585	585;259;209;210;131;205;88;113;48;144	0	143.56	49474000000	866250000	631700000	1228400000	695060000	858000000	215480000	526350000	376140000	824910000	781190000	631510000	643500000	364680000	364930000	640600000	304290000	399020000	168360000	460650000	234660000	618480000	302090000	977530000	705410000	449990000	319350000	119060000	243010000	513050000	761610000	416820000	380690000	932560000	737570000	1070700000	421710000
A0A590UJB1	Uncharacterized protein	A0A590UJB1	6	29	29	27	22	137.99	1245	1245;1308;1308;1311;1260;1260	0	123.01	48887000000	698070000	408460000	980290000	218060000	950160000	91465000	406140000	578430000	1105600000	1014000000	429780000	387090000	1008600000	635810000	543100000	298670000	247160000	102720000	360380000	310060000	485420000	177770000	1226600000	700020000	765980000	595700000	126660000	180640000	1247200000	1064300000	370230000	852870000	661430000	359110000	999930000	343800000
P07360	Complement component C8 gamma chain	C8G	2	12	12	12	9	22.277	202	202;65	0	72.365	48572000000	812490000	405790000	1123600000	850750000	967020000	155520000	276820000	355840000	183320000	335810000	537330000	932770000	223440000	352000000	935410000	783380000	324800000	165280000	400730000	296900000	1175400000	480850000	596230000	614380000	251580000	323930000	143740000	244940000	439680000	564150000	515750000	503000000	365940000	533150000	591870000	722660000
P42785	Lysosomal Pro-X carboxypeptidase	PRCP	3	15	15	9	10	55.799	496	496;116;163	0	56.383	48419000000	1124400000	546570000	1125500000	474670000	1184100000	109040000	110960000	453690000	1223200000	906560000	648010000	379120000	663870000	283990000	627940000	337600000	202460000	116050000	435810000	245370000	516300000	135140000	968010000	470430000	595690000	475330000	188420000	367050000	716530000	1017100000	682400000	471920000	776580000	450000000	642560000	512830000
P39060	Collagen alpha-1(XVIII) chain	COL18A1	3	23	23	23	16	178.19	1754	1754;687;280	0	149.2	47896000000	448700000	141600000	707050000	439140000	680760000	106200000	271340000	644550000	630550000	411330000	229860000	406170000	398740000	509660000	635580000	503760000	337210000	150780000	167950000	222490000	707150000	158790000	1063700000	616340000	713310000	464960000	175950000	321240000	590150000	713450000	363570000	474140000	955040000	754380000	734150000	563690000
Q8TAG5	V-set and transmembrane domain-containing protein 2A	VSTM2A	3	13	13	13	11	25.833	236	236;240;309	0	111.19	47339000000	266470000	106730000	394260000	189720000	484110000	91949000	652280000	1262200000	582570000	446350000	392880000	359650000	916170000	1234400000	358130000	264320000	648040000	115800000	30649000	143410000	576810000	305830000	1040600000	949470000	826440000	682950000	71468000	81956000	1926000000	769860000	420200000	1502700000	615290000	392060000	555110000	329210000
P60174	Triosephosphate isomerase	TPI1	4	18	18	18	15	26.669	249	249;113;98;38	0	221.79	46596000000	666940000	371740000	791030000	292270000	620460000	132470000	681340000	714230000	644220000	531000000	283380000	489330000	722980000	495020000	559530000	294150000	251570000	174620000	426490000	351640000	709500000	195980000	1139100000	1101300000	453100000	323190000	164030000	225060000	900250000	826040000	359190000	572630000	986100000	452670000	776880000	369740000
Q53EL9	Seizure protein 6 homolog	SEZ6	7	22	22	22	18	107.42	994	994;919;980;994;454;131;56	0	100.66	46434000000	633260000	436870000	800570000	322650000	548930000	80351000	529040000	669310000	684730000	517680000	389330000	251940000	1072700000	606780000	764170000	344630000	146510000	90389000	449270000	195010000	582060000	216160000	1020200000	504120000	785250000	484940000	109840000	205190000	795240000	1152600000	395840000	875310000	404490000	295630000	769430000	465060000
A0A494C0G5	Agrin	AGRN	1	31	31	3	25	203.09	1940	1940	0	109.97	45416000000	760110000	463030000	702850000	333260000	559140000	103780000	810060000	1665700000	522390000	696100000	182580000	168720000	826900000	589450000	372060000	182150000	301940000	108730000	199160000	133610000	507500000	205500000	1576100000	877760000	733190000	670900000	129850000	130940000	1248800000	720480000	339700000	1182500000	615140000	418190000	806200000	363780000
P13611	Versican core protein	VCAN	4	24	24	24	21	372.82	3396	3396;1594;1240;354	0	147.43	44699000000	757760000	307840000	775280000	267360000	649920000	108640000	344430000	492690000	771310000	832190000	469040000	271480000	784700000	586390000	760110000	430690000	478340000	187450000	282770000	169220000	618310000	173340000	579420000	757360000	743230000	259890000	157990000	340600000	464420000	674930000	301200000	436980000	675770000	407850000	646000000	287240000
P04075	Fructose-bisphosphate aldolase A	ALDOA	9	28	23	23	22	39.42	364	364;361;368;278;155;162;204;140;130	0	323.31	43971000000	680870000	75616000	866720000	319830000	615950000	122510000	835440000	1148200000	538360000	615330000	322370000	275810000	779570000	683890000	512790000	298280000	372630000	216740000	432510000	285030000	498470000	352100000	1117900000	558160000	688130000	537040000	159530000	204410000	586690000	402050000	617160000	466660000	1017900000	150080000	580860000	425670000
P05154	Plasma serine protease inhibitor	SERPINA5	8	13	13	13	10	45.674	406	406;231;172;144;157;45;86;90	0	323.31	43869000000	678360000	338840000	620210000	305380000	824170000	139270000	262330000	202860000	441710000	320250000	323150000	484600000	457740000	557630000	704270000	425560000	387070000	169530000	448530000	239390000	1147000000	530030000	734720000	497780000	395840000	280540000	102980000	172980000	321680000	416030000	147460000	505270000	737020000	514440000	771330000	609090000
Q9Y646	Carboxypeptidase Q	CPQ	6	12	12	12	11	51.887	472	472;186;130;131;137;130	0	122.75	43568000000	844720000	404140000	996350000	418270000	675790000	137360000	297610000	246970000	908540000	866090000	483110000	533600000	646520000	560590000	615440000	343080000	208750000	98139000	228590000	260470000	617020000	170340000	833820000	707560000	531090000	340470000	186630000	167500000	719590000	823020000	210150000	813220000	546820000	464590000	703350000	468950000
P63261	Actin, cytoplasmic 2	ACTG1	7	17	17	2	14	41.792	375	375;214;214;241;133;164;198	0	136.58	42524000000	656130000	709240000	434510000	258390000	504570000	69225000	622240000	316210000	784040000	355690000	429190000	180310000	748230000	211820000	442580000	146240000	351800000	336890000	349430000	331230000	1183600000	175500000	1439600000	367650000	635040000	355020000	44179000	220620000	422190000	372370000	399860000	860440000	434020000	666170000	430640000	335350000
P12111	Collagen alpha-3(VI) chain	COL6A3	4	73	73	73	61	343.67	3177	3177;2569;708;173	0	269.08	42010000000	861070000	481120000	909530000	400410000	650690000	79618000	503160000	608840000	632820000	477200000	469620000	463640000	725600000	496700000	573770000	473310000	302400000	134790000	263420000	199150000	587600000	202820000	978730000	433900000	510680000	295260000	142830000	332890000	420320000	661870000	208110000	384170000	460330000	579400000	509700000	331350000
P11021	Endoplasmic reticulum chaperone BiP	HSPA5	1	34	34	33	23	72.332	654	654	0	172.42	41330000000	536380000	329540000	770690000	264790000	519670000	105250000	364890000	463290000	535020000	674680000	285620000	212960000	785220000	429730000	554270000	277550000	271460000	141330000	326360000	196750000	631900000	223920000	1042900000	698440000	434380000	452390000	139780000	170630000	860410000	784730000	277270000	739470000	600920000	337300000	648150000	276540000
P40925	Malate dehydrogenase, cytoplasmic	MDH1	8	15	15	9	10	36.426	334	334;353;210;222;169;114;67;87	0	114.36	41272000000	375180000	327000000	459580000	242460000	479020000	51736000	459220000	538600000	531920000	338460000	270160000	266430000	951000000	574470000	527700000	287190000	97163000	108060000	331050000	209030000	548950000	177960000	550180000	725440000	261700000	368130000	126970000	168170000	655450000	456070000	428630000	600450000	826410000	477890000	481780000	418200000
D6RHI9	Ribonuclease T2 (Fragment)	RNASET2	7	16	16	16	11	29.114	253	253;256;218;306;185;238;71	0	244.08	41197000000	997510000	374580000	1204800000	347540000	874090000	190920000	438200000	564200000	581490000	785110000	383310000	497060000	687710000	544740000	593160000	471000000	308480000	121810000	505880000	220050000	375770000	169470000	805560000	433130000	321380000	430840000	158760000	285640000	669370000	709760000	253990000	449440000	931920000	405270000	673850000	351590000
P69905	Hemoglobin subunit alpha	HBA1	3	12	12	8	2	15.257	142	142;110;134	0	111.34	41072000000	9690700	2280300	7188500	3637500	12348000	3924700	15126000	9683700	24450000	33036000	3325800	9599100	7297900	39712000	4888900	0	22658000	4556200000	0	909940000	9799300000	2203600	5724600	28953000	3122900	7062600000	2191200	2641900	8690500	17722000	3079300000	139570000	2637900	11903000	0	3979900
Q9BTY2	Plasma alpha-L-fucosidase	FUCA2	3	18	18	18	13	54.066	467	467;109;262	0	59.317	40967000000	775060000	395450000	552240000	293860000	598400000	165910000	460920000	652080000	397230000	599400000	500840000	350660000	760520000	518250000	482660000	188070000	401130000	179570000	19104000	10707000	372910000	185730000	1357200000	1026300000	914200000	469670000	13023000	340380000	571500000	1060100000	320960000	712490000	667560000	447640000	630060000	415780000
P32004	Neural cell adhesion molecule L1	L1CAM	5	30	30	27	21	140	1257	1257;190;83;128;150	0	140.11	40728000000	687670000	331420000	1164100000	252950000	575110000	74877000	688840000	474990000	621300000	541940000	351140000	341740000	1137000000	790730000	558030000	341780000	132070000	90633000	295900000	187360000	466680000	181330000	1170300000	497360000	520180000	546970000	98653000	156360000	763300000	682270000	320170000	675760000	524260000	366220000	635600000	369030000
A0A3B3ISX9	Tenascin-X	TNXB	2	82	82	2	70	485.42	4491	4491;1545	0	323.31	40327000000	645610000	504200000	1000400000	286620000	913840000	103990000	264370000	477890000	677750000	502890000	601200000	423080000	751510000	615500000	756290000	312860000	379200000	125390000	442000000	131020000	495050000	191170000	821460000	393730000	483060000	298620000	183840000	232750000	488290000	600490000	259430000	546280000	463980000	379590000	474340000	211380000
P61626	Lysozyme C	LYZ	3	6	6	6	4	16.537	148	148;104;137	0	66.671	40322000000	306130000	68259000	557210000	328940000	352810000	114950000	448090000	402150000	221380000	698210000	99587000	596260000	209910000	671940000	253060000	269780000	322860000	141180000	82545000	244510000	720660000	289120000	653670000	834850000	427450000	210030000	83915000	197000000	428630000	346960000	161670000	689830000	806800000	738600000	520330000	663630000
Q13228	Methanethiol oxidase	SELENBP1	7	23	23	23	15	52.39	472	472;295;305;123;165;80;47	0	146.03	40306000000	773250000	508250000	549800000	183000000	463730000	105380000	477880000	821230000	516050000	676880000	375830000	407130000	872710000	569900000	558260000	219610000	222050000	138670000	213270000	216750000	259760000	151400000	1849200000	944650000	374220000	641720000	142700000	276800000	788950000	515820000	194870000	873430000	895760000	460480000	583360000	334850000
Q6MZW2	Follistatin-related protein 4	FSTL4	2	33	33	31	30	93.095	842	842;157	0	286.02	40155000000	343130000	173190000	843530000	194320000	746110000	46398000	361790000	453100000	698510000	580830000	256540000	192100000	1158300000	884600000	487880000	229230000	108300000	45631000	307720000	159540000	243100000	79929000	1212000000	442520000	735740000	559670000	95911000	137900000	1427100000	926530000	336540000	666840000	492960000	285510000	922930000	379220000
Q969P0	Immunoglobulin superfamily member 8	IGSF8	2	16	16	16	14	65.033	613	613;301	0	123.34	39899000000	299210000	342430000	253090000	250220000	320010000	31717000	674300000	788250000	348280000	402550000	195110000	208200000	758260000	541210000	459440000	325780000	202410000	161890000	162610000	181860000	638790000	136520000	1168500000	798230000	446980000	513530000	152670000	34657000	1393900000	566200000	296250000	989820000	430780000	482550000	717260000	445630000
A0A087WSY5	Carboxypeptidase B2	CPB2	5	13	13	13	10	44.022	386	386;423;207;220;423	0	88.105	39399000000	742460000	286750000	1036800000	508260000	749460000	104940000	231620000	312450000	344510000	334600000	461110000	567040000	251930000	309070000	773850000	368540000	308770000	133330000	351020000	156090000	907730000	459820000	808350000	449890000	209590000	179530000	70797000	176880000	251380000	494140000	141890000	766430000	359970000	366300000	899640000	479340000
P22304	Iduronate 2-sulfatase	IDS	4	17	17	17	13	61.872	550	550;339;106;179	0	88.812	39150000000	589490000	254810000	734220000	309830000	700760000	107450000	447020000	531360000	592620000	728190000	418710000	417950000	950800000	672720000	435840000	303670000	257770000	88594000	250220000	197840000	316090000	90396000	802110000	948560000	389800000	343650000	184100000	164450000	544940000	888450000	374570000	718280000	648070000	469160000	670410000	393540000
P16035	Metalloproteinase inhibitor 2	TIMP2	4	12	12	12	12	24.399	220	220;143;109;32	0	174.62	39070000000	387440000	256140000	556410000	618170000	642440000	76307000	288700000	361410000	488170000	593240000	352390000	636850000	394220000	458040000	717270000	458510000	196310000	166250000	279250000	191810000	383850000	229570000	717530000	570030000	385630000	112060000	158250000	230000000	450480000	948540000	350490000	519230000	525090000	518310000	628420000	357160000
P17900	Ganglioside GM2 activator	GM2A	3	12	12	12	9	20.838	193	193;104;146	0	140.74	39005000000	464150000	539270000	355400000	363420000	260610000	141320000	114980000	296400000	402670000	494940000	299690000	211540000	534980000	540440000	353050000	570060000	377040000	168270000	271560000	274690000	402340000	266540000	1416400000	282510000	652470000	503310000	204490000	344170000	299760000	157360000	319260000	845920000	246000000	836350000	391450000	850440000
Q14112	Nidogen-2	NID2	3	31	30	30	25	151.25	1375	1375;969;644	0	190.54	38844000000	530380000	279340000	1021800000	297950000	522070000	34614000	364740000	457230000	433950000	519280000	416370000	370650000	444870000	346250000	476760000	322750000	260870000	129130000	270680000	216030000	646790000	178270000	965940000	703150000	507140000	294160000	119880000	143890000	612400000	464930000	170780000	569650000	480850000	460440000	592950000	325360000
P61916	NPC intracellular cholesterol transporter 2	NPC2	7	12	12	12	8	16.57	151	151;148;174;201;221;173;122	0	309.63	36732000000	493170000	247490000	1205200000	332780000	548010000	108180000	517730000	606090000	540660000	650910000	267100000	578870000	290030000	465350000	504510000	287840000	104740000	85719000	109920000	158780000	628180000	198060000	733960000	998560000	298360000	335830000	170250000	158970000	622650000	364720000	186210000	303030000	794590000	417210000	810660000	338970000
Q92820	Gamma-glutamyl hydrolase	GGH	1	14	14	14	11	35.964	318	318	0	64.598	36533000000	553100000	551170000	647410000	464590000	507400000	310410000	293570000	357480000	701160000	810080000	465240000	410890000	369730000	400520000	787770000	290230000	305000000	131830000	436950000	364690000	426500000	236090000	299340000	367010000	107580000	119700000	231160000	297280000	359620000	306470000	338150000	720620000	449590000	325030000	350950000	347340000
G3V164	Glutamate receptor	GRIA4	5	17	17	17	15	99.249	884	884;902;225;82;84	0	105.91	36489000000	378890000	364410000	436450000	203090000	554760000	54913000	811210000	695550000	466100000	483170000	216190000	239150000	975760000	677290000	370450000	188010000	133700000	60841000	304610000	158370000	384370000	233350000	998090000	450390000	567110000	377290000	91361000	147740000	1238800000	897840000	129630000	602440000	264580000	318930000	396370000	366710000
Q9UHC6	Contactin-associated protein-like 2	CNTNAP2	5	33	33	33	26	148.17	1331	1331;390;328;328;119	0	141.29	36397000000	483640000	200550000	693300000	194060000	632020000	57087000	475940000	566320000	729300000	486850000	324940000	331290000	1228500000	680170000	428320000	181380000	154970000	59505000	263100000	198060000	389670000	138980000	732990000	560580000	392000000	448870000	137920000	121620000	808820000	632320000	328650000	669810000	722210000	354010000	634060000	280870000
P26992	Ciliary neurotrophic factor receptor subunit alpha	CNTFR	2	12	12	12	9	40.633	372	372;256	0	88.988	36340000000	603800000	329350000	733760000	181640000	380040000	83079000	649100000	704560000	814390000	853420000	305820000	191090000	803080000	515130000	428760000	202530000	192500000	122570000	213640000	168240000	289260000	203520000	925910000	428710000	384170000	369190000	98366000	281500000	1029500000	938750000	384080000	569430000	401180000	320490000	306230000	281400000
Q6UX71	Plexin domain-containing protein 2	PLXDC2	1	13	13	13	9	59.582	529	529	0	228.18	34582000000	378850000	112830000	1032000000	143140000	310440000	49718000	370520000	363930000	739390000	947850000	200410000	93491000	1019800000	272290000	257890000	447790000	93875000	42597000	138500000	89822000	63790000	46097000	412640000	1020700000	1166600000	518530000	43927000	89046000	546950000	232800000	124140000	472420000	291900000	75357000	1145400000	143430000
Q6EMK4	Vasorin	VASN	1	8	8	8	6	71.712	673	673	0	56.168	34564000000	524370000	239550000	594040000	232300000	425060000	31881000	369730000	326220000	364360000	251930000	287620000	235640000	612730000	323950000	453470000	261520000	196350000	99456000	232400000	139730000	286340000	123160000	881410000	534550000	298480000	299040000	108100000	135190000	937180000	525630000	343600000	563030000	628350000	497120000	497230000	430360000
O00391	Sulfhydryl oxidase 1	QSOX1	2	28	28	28	23	82.577	747	747;155	0	95.703	33079000000	461000000	284600000	652070000	318800000	587760000	61560000	541480000	346810000	511180000	283120000	417270000	251160000	487640000	299490000	347720000	169650000	284870000	133540000	381500000	168360000	328790000	261280000	542260000	320080000	459770000	338050000	126910000	292010000	506670000	434340000	158880000	409700000	309180000	456290000	302590000	257290000
Q6ZMI3	Gliomedin	GLDN	1	11	11	11	6	58.957	551	551	0	85.706	32829000000	753730000	387540000	589120000	215710000	333030000	79517000	315780000	409060000	733910000	819800000	164820000	177640000	383200000	362520000	202830000	161040000	172310000	41300000	107390000	101100000	292360000	77840000	741140000	594070000	718120000	390450000	193290000	163490000	375680000	766460000	477910000	592930000	869840000	705140000	463790000	224390000
F5GY80	Complement component 8 subunit beta	C8B	3	27	27	27	18	60.04	529	529;539;591	0	266.65	32234000000	482660000	308820000	741440000	701500000	666470000	65106000	92925000	142140000	128920000	110630000	360030000	569350000	163170000	178170000	847260000	557080000	183240000	104040000	305340000	149900000	1078700000	444340000	383600000	288410000	138420000	130070000	62895000	199510000	118420000	193880000	303560000	103800000	217600000	356550000	401380000	701530000
A0A087WYL5	Seizure 6-like protein 2	SEZ6L2	3	17	17	17	12	99.133	923	923;910;303	0	135.44	32122000000	311810000	28586000	540060000	260280000	423650000	33725000	510560000	595560000	469670000	626640000	236000000	196160000	1020200000	691960000	453160000	140690000	206020000	82530000	244370000	161940000	230110000	54650000	986660000	560490000	542970000	254640000	92318000	131420000	1072700000	294220000	110060000	834520000	467620000	242280000	721430000	197460000
C9JK14	Ubiquitin carboxyl-terminal hydrolase 40	USP40	2	1	1	1	1	11.087	98	98;1235	0	19.513	31582000000	318110000	224310000	394870000	402250000	272470000	96144000	531510000	854100000	169440000	439850000	323900000	139990000	278520000	593360000	165970000	72694000	147290000	163370000	154180000	116940000	256250000	260160000	540800000	459360000	872920000	111740000	158410000	72208000	1581000000	277730000	548900000	937130000	238630000	537600000	268950000	243770000
P08185	Corticosteroid-binding globulin	SERPINA6	3	7	7	7	6	45.14	405	405;278;136	0	96.224	31357000000	541530000	399380000	941370000	819170000	431420000	69994000	147560000	137320000	43076000	401190000	636190000	1036000000	40883000	119400000	99002000	390660000	54777000	81970000	230780000	161250000	1228100000	434960000	445300000	708740000	31961000	55500000	85553000	136810000	155850000	246500000	204900000	295540000	200020000	446770000	297700000	293310000
A0A3B3ISD1	Fibroblast growth factor receptor	FGFR1	7	10	10	1	10	91.379	818	818;367;228;245;733;145;85	0	36.961	31105000000	561610000	266650000	727220000	283750000	315860000	56196000	464730000	616100000	571920000	642840000	270210000	161200000	600600000	187330000	614760000	320150000	194530000	99176000	304670000	176700000	366660000	171730000	532160000	477440000	230770000	180270000	98424000	192060000	696270000	907890000	267070000	536460000	412030000	214950000	508540000	207610000
Q6UX73	UPF0764 protein C16orf89	C16orf89	2	12	12	12	8	45.391	402	402;434	0	92.42	30783000000	231000000	350160000	652230000	322040000	445330000	30484000	333580000	372170000	400070000	351130000	196240000	257370000	441860000	365970000	205520000	194230000	142890000	63385000	122900000	106720000	399060000	153630000	1053000000	502860000	692210000	520520000	77495000	341710000	550480000	177200000	183660000	349840000	448240000	312250000	402130000	240460000
Q01459	Di-N-acetylchitobiase	CTBS	1	11	11	11	7	43.759	385	385	0	73.042	30324000000	504350000	252730000	761400000	260820000	525830000	73900000	233200000	289960000	401660000	585610000	268030000	458690000	183910000	361460000	443150000	243620000	137220000	64739000	230280000	205440000	327790000	140060000	545760000	416190000	410130000	274570000	110740000	121220000	275130000	630220000	180620000	323660000	597850000	260070000	722580000	324770000
P14543	Nidogen-1	NID1	1	36	36	35	26	136.38	1247	1247	0	143.37	29516000000	557180000	318400000	840740000	345730000	538380000	45394000	272630000	234650000	490070000	275380000	360740000	312350000	439130000	282770000	478690000	245710000	146070000	38349000	224540000	117980000	391750000	146970000	502240000	289950000	211470000	202350000	68346000	135300000	245070000	423380000	198580000	345130000	412710000	354000000	474660000	317040000
Q06481	Amyloid-like protein 2	APLP2	4	30	29	29	27	86.955	763	763;158;158;116	0	317.3	29406000000	486590000	157730000	793950000	211790000	674140000	82338000	189260000	292510000	763390000	385040000	242680000	187320000	537150000	421640000	329490000	130200000	179210000	79288000	275680000	223260000	294040000	82766000	463990000	325930000	456340000	296090000	102950000	150550000	464360000	392370000	425230000	325200000	339090000	192650000	578960000	323970000
P30530	Tyrosine-protein kinase receptor UFO	AXL	2	7	7	7	6	98.336	894	894;626	0	70.939	29129000000	428210000	219130000	479100000	241320000	324340000	97541000	96886000	346570000	487580000	202390000	289980000	303410000	630130000	378380000	602140000	299440000	113420000	96848000	118260000	164450000	274630000	136320000	492020000	478710000	347370000	212550000	116230000	140120000	746950000	224470000	197320000	488610000	448080000	125720000	426400000	315550000
P24043	Laminin subunit alpha-2	LAMA2	3	69	69	67	52	343.9	3122	3122;3118;3121	0	208.16	29034000000	521960000	248690000	629520000	238090000	385170000	65459000	194410000	283410000	458650000	249370000	341750000	263430000	549140000	317770000	545470000	256370000	295940000	92921000	280440000	197610000	435580000	195110000	440760000	366940000	254800000	245640000	116010000	177970000	352490000	300890000	203170000	335370000	539620000	439960000	274810000	205600000
Q9UHL4	Dipeptidyl peptidase 2	DPP7	5	17	17	13	15	54.341	492	492;244;155;61;120	0	82.93	28627000000	250510000	188390000	346260000	263250000	758400000	144240000	171620000	213890000	950950000	762610000	218540000	188810000	619640000	422790000	442060000	215970000	87804000	31750000	308170000	250570000	271300000	139350000	418620000	497180000	261450000	139760000	80014000	106160000	216230000	407960000	406490000	224980000	427110000	321110000	403960000	445910000
B7ZLJ8	SEZ6L protein	SEZ6L	4	11	11	11	9	110.34	1011	1011;1024;796;720	0	78.87	28107000000	346940000	201330000	364350000	210990000	352810000	97126000	272990000	311310000	483530000	183270000	301130000	111850000	818370000	446040000	466620000	175000000	152340000	58830000	229450000	121160000	104860000	127410000	773220000	322770000	319920000	366710000	95540000	96724000	865200000	252740000	294320000	362640000	522980000	415150000	397820000	390360000
Q96FE5	Leucine-rich repeat and immunoglobulin-like domain-containing nogo receptor-interacting protein 1	LINGO1	5	10	10	9	9	69.875	620	620;326;72;125;178	0	250.58	27945000000	453920000	277470000	529230000	129970000	591290000	104650000	289620000	389240000	531270000	420400000	264850000	165740000	882140000	271530000	230050000	64350000	88168000	71891000	185820000	182670000	119230000	37317000	571690000	289950000	431220000	277190000	124480000	162120000	1299000000	615480000	242180000	528610000	581000000	154930000	533590000	194240000
A0A087X1W8	Cell adhesion molecule 1	CADM1	9	15	15	15	14	45.676	412	412;413;442;443;346;182;110;188;79	0	205.54	27698000000	304680000	243050000	318390000	125520000	211160000	59096000	248790000	426070000	289920000	318470000	209040000	110050000	417070000	284010000	290110000	209780000	236230000	138430000	237800000	166410000	486710000	244890000	964860000	550170000	365140000	236160000	100750000	140380000	660130000	375870000	223650000	601820000	255040000	279700000	294920000	198000000
Q8IWV2	Contactin-4	CNTN4	5	25	25	23	22	113.45	1026	1026;232;116;137;143	0	101.16	27637000000	500950000	167650000	707610000	253500000	390560000	36365000	318020000	344680000	460110000	370230000	303390000	211570000	548790000	284880000	413910000	172410000	143300000	45846000	170540000	151860000	418560000	125590000	793610000	356180000	469330000	272740000	62853000	74135000	360790000	265400000	165650000	412320000	498500000	275900000	598640000	228930000
E9PEP6	Neuropilin	NRP1	7	19	19	19	12	101.3	906	906;923;641;704;597;735;170	0	204.36	27537000000	283060000	197730000	369420000	174780000	317340000	44585000	368480000	369840000	411540000	401290000	214320000	163060000	469210000	331810000	386900000	228020000	111270000	69468000	198310000	98544000	395460000	123130000	429440000	370100000	261280000	244830000	78171000	115320000	659990000	371460000	213560000	422760000	528120000	351880000	353420000	172540000
Q13508	Ecto-ADP-ribosyltransferase 3	ART3	6	9	9	9	6	43.923	389	389;201;174;107;129;117	0	40.615	26880000000	282620000	154140000	335370000	182380000	372350000	9549800	434310000	487790000	419670000	377390000	261670000	216410000	571400000	368410000	402460000	212310000	198930000	60212000	218480000	130360000	323490000	136430000	679420000	539980000	364230000	156230000	71536000	122490000	296740000	518770000	172950000	224710000	376520000	344080000	576600000	276490000
Q8WZA1	Protein O-linked-mannose beta-1,2-N-acetylglucosaminyltransferase 1	POMGNT1	2	27	27	27	21	75.251	660	660;200	0	118.66	26737000000	333840000	127910000	520900000	124150000	248190000	19687000	144120000	267190000	260750000	252590000	183610000	120060000	800590000	433960000	322610000	193100000	131180000	108130000	151230000	138420000	459340000	94340000	804610000	423450000	286020000	340060000	85772000	94529000	944990000	346590000	147820000	665750000	337460000	349850000	355260000	240770000
P23284	Peptidyl-prolyl cis-trans isomerase B	PPIB	1	14	14	14	13	23.742	216	216	0	33.415	26731000000	324400000	281000000	515960000	211700000	375220000	109510000	194920000	159090000	432540000	505050000	291130000	266450000	348300000	306450000	402100000	193870000	243850000	81702000	207130000	81648000	399990000	144670000	584040000	398520000	293520000	135390000	85361000	118890000	436300000	534680000	180020000	312090000	524810000	330420000	457190000	255140000
Q9UM22	Mammalian ependymin-related protein 1	EPDR1	2	8	8	8	8	25.437	224	224;122	0	67.291	26574000000	494260000	318260000	395650000	176080000	509980000	144610000	270970000	299830000	467740000	595950000	202090000	198780000	286490000	310690000	301270000	184900000	80539000	62858000	178420000	181760000	203640000	96563000	523690000	390490000	294340000	251700000	107390000	165810000	731860000	732720000	149030000	569920000	418350000	268210000	350830000	198610000
P04179	Superoxide dismutase [Mn], mitochondrial	SOD2	7	7	7	7	3	24.75	222	222;183;190;111;61;140;141	0	41.43	26489000000	651650000	291000000	524100000	147480000	297910000	78223000	564160000	727540000	391470000	241580000	176800000	210390000	465930000	254330000	386570000	146620000	157270000	30721000	190170000	169550000	420540000	182250000	686740000	266260000	279260000	205110000	55240000	110390000	520340000	293000000	317940000	431400000	591350000	241260000	339490000	181040000
Q9Y2T3	Guanine deaminase	GDA	5	21	21	21	15	51.002	454	454;393;176;179;195	0	222.81	26383000000	398610000	220630000	539150000	90642000	405750000	93507000	566670000	460800000	312630000	217760000	217980000	102920000	631490000	415030000	256300000	110440000	104940000	71437000	171770000	74176000	292330000	78540000	389660000	384910000	437380000	220780000	106330000	63502000	732780000	605540000	170590000	253150000	536650000	176210000	444520000	187010000
P35237	Serpin B6	SERPINB6	9	17	17	16	14	42.621	376	376;380;395;332;171;61;77;124;164	0	323.31	26256000000	417520000	188960000	427100000	166320000	233020000	65129000	467350000	494650000	367150000	279280000	225630000	193040000	428010000	297530000	294920000	164140000	176210000	84024000	178960000	90000000	276010000	84899000	776320000	567920000	237840000	243880000	85686000	145790000	513710000	304960000	204780000	359040000	614540000	275970000	419490000	218390000
P06865	Beta-hexosaminidase subunit alpha	HEXA	11	14	14	14	12	60.702	529	529;540;509;318;373;227;88;119;128;143;143	0	55.887	26072000000	521450000	128960000	530250000	211180000	502550000	72367000	149010000	162550000	500800000	390680000	247000000	200430000	451110000	274130000	343430000	197470000	161490000	50070000	251740000	140620000	284220000	82743000	624580000	315330000	303930000	182240000	102270000	160050000	365890000	490350000	176740000	370340000	443720000	208820000	471550000	254430000
Q8IV08	5-3 exonuclease PLD3	PLD3	3	11	11	9	7	54.705	490	490;71;111	0	56.396	26031000000	223250000	248720000	255560000	110530000	300250000	105890000	449020000	505140000	309350000	408160000	224680000	151430000	593840000	327750000	385830000	225070000	119590000	62380000	277590000	129300000	255700000	63434000	670610000	359800000	501240000	259270000	96224000	130220000	1020600000	510740000	150130000	607670000	169160000	128500000	431030000	173850000
P07602	Prosaposin	PSAP	4	22	22	22	19	58.112	524	524;527;240;167	0	40.914	25808000000	339590000	577700000	461480000	297270000	207490000	263550000	112540000	257680000	407460000	837240000	647090000	200060000	267350000	179950000	439070000	112520000	499360000	237050000	266210000	144790000	202570000	90627000	998870000	274810000	347450000	66888000	334860000	376490000	623790000	521680000	256430000	447090000	106440000	184180000	146860000	132760000
P10586	Receptor-type tyrosine-protein phosphatase F	PTPRF	4	32	30	16	27	212.88	1907	1907;1553;1332;262	0	247.58	25736000000	312630000	166390000	354560000	155690000	294450000	42719000	412970000	583540000	295320000	274810000	194590000	205700000	597030000	321180000	223080000	176880000	174300000	78489000	181820000	111960000	359290000	133520000	674220000	505320000	283930000	411420000	95404000	77665000	568240000	282530000	157610000	488620000	382040000	322040000	309250000	182680000
Q9Y6N7	Roundabout homolog 1	ROBO1	5	28	28	25	24	180.93	1651	1651;1606;1531;1525;192	0	108.27	25555000000	412890000	173410000	695580000	207610000	309410000	33441000	173080000	352890000	312120000	245610000	170440000	129020000	557190000	460930000	223320000	120670000	96205000	69636000	176060000	138760000	281500000	81099000	592360000	361440000	294160000	213740000	92828000	102410000	478710000	502180000	154480000	266700000	411520000	238640000	418410000	205210000
Q9BZR6	Reticulon-4 receptor	RTN4R	3	14	14	14	11	50.707	473	473;493;559	0	94.56	25169000000	306400000	256190000	328230000	128210000	447990000	10626000	217720000	314460000	529850000	562580000	315440000	236790000	623550000	338600000	352510000	235200000	168810000	98991000	204710000	96719000	398150000	95913000	704080000	348990000	399340000	101140000	64943000	151110000	128970000	675080000	177670000	122780000	514590000	207280000	532430000	186320000
P07686	Beta-hexosaminidase subunit beta	HEXB	5	19	19	19	13	63.111	556	556;331;170;202;35	0	85.214	25144000000	510430000	216840000	639250000	160000000	493690000	100190000	124990000	165580000	512710000	600170000	212300000	300990000	328450000	304680000	241290000	239580000	92263000	55627000	295320000	192480000	253990000	106780000	493930000	311300000	211280000	72310000	129120000	132500000	329290000	245080000	173470000	312860000	494020000	283500000	432530000	150700000
O14498	Immunoglobulin superfamily containing leucine-rich repeat protein	ISLR	3	7	7	7	7	45.997	428	428;147;183	0	31.6	25123000000	455320000	171910000	235370000	148270000	355910000	39989000	353030000	343680000	403010000	315810000	270080000	143190000	331160000	206340000	345510000	138210000	145440000	79510000	176390000	111210000	355270000	168530000	830340000	252950000	676480000	582720000	73386000	229600000	458050000	150980000	177350000	413480000	335070000	217180000	435480000	258100000
Q8WVQ1	Soluble calcium-activated nucleotidase 1	CANT1	2	19	19	19	15	44.839	401	401;264	0	81.321	25120000000	438230000	204050000	409240000	148770000	410340000	61174000	338580000	380260000	466530000	232110000	203220000	228170000	535690000	290480000	222290000	212220000	183930000	59828000	221060000	155180000	244950000	92474000	693110000	414240000	197650000	178120000	105730000	94788000	479330000	374550000	158720000	509400000	444100000	323530000	343420000	172750000
Q9UBR2	Cathepsin Z	CTSZ	1	8	8	8	6	33.868	303	303	0	31.359	25077000000	268490000	112950000	396410000	215490000	434280000	88580000	279290000	225260000	572570000	629380000	375670000	337780000	339870000	305150000	424370000	273240000	203580000	90736000	114320000	78869000	236450000	90844000	327840000	338470000	187050000	140130000	130220000	121830000	474110000	853830000	166520000	482440000	329920000	223460000	394620000	236260000
Q86UN3	Reticulon-4 receptor-like 2	RTN4RL2	2	12	12	12	10	46.105	420	420;204	0	76.11	24964000000	210590000	91432000	428210000	97895000	317010000	48448000	622730000	411630000	399470000	34681000	186200000	87593000	711490000	549280000	174590000	103430000	72599000	12780000	73839000	75958000	137970000	50004000	900750000	634840000	519590000	513230000	98830000	70749000	848070000	600910000	170040000	395110000	560680000	200700000	267630000	190240000
Q6UXB8	Peptidase inhibitor 16	PI16	1	11	11	11	10	49.471	463	463	0	108.18	24899000000	149110000	84622000	402260000	151150000	394230000	74231000	238310000	350250000	362370000	289650000	429790000	190210000	120270000	237530000	267970000	133340000	257230000	120330000	127400000	94425000	353210000	103990000	567310000	401510000	399160000	156230000	105860000	198310000	329810000	455410000	205060000	420010000	336140000	399550000	494600000	244270000
P00558	Phosphoglycerate kinase 1	PGK1	2	22	22	22	16	44.614	417	417;417	0	98.667	24858000000	395300000	192130000	298920000	140950000	280540000	48465000	48949000	485940000	251230000	346030000	138880000	77776000	525750000	70217000	310710000	61131000	144830000	81037000	316180000	171990000	384750000	119210000	636140000	382460000	289840000	283890000	57313000	87335000	509990000	212240000	202900000	503870000	430210000	246990000	327210000	242930000
P02452	Collagen alpha-1(I) chain	COL1A1	3	22	22	22	17	138.94	1464	1464;154;114	0	323.31	23841000000	400390000	149040000	702930000	178140000	317810000	68232000	166280000	299920000	448190000	314130000	245440000	299520000	218120000	264130000	454720000	199090000	124420000	45143000	200740000	82163000	432910000	162230000	398920000	252550000	266880000	176970000	52369000	69920000	253270000	390300000	155000000	378860000	218080000	229780000	323750000	209540000
O75882	Attractin	ATRN	2	28	28	28	20	158.54	1429	1429;106	0	310.05	23602000000	402140000	140160000	647950000	230890000	450510000	34451000	119040000	274990000	334580000	401610000	206050000	323830000	277790000	295370000	411280000	225980000	138280000	40572000	246030000	134170000	410140000	55134000	480350000	412210000	185750000	160080000	68038000	73751000	193210000	357930000	195110000	158610000	457560000	361590000	349240000	229670000
P04180	Phosphatidylcholine-sterol acyltransferase	LCAT	5	12	12	12	11	49.577	440	440;255;138;80;107	0	187.03	23592000000	205560000	147360000	351850000	185280000	345820000	56520000	146470000	239120000	381790000	467170000	191430000	226080000	357400000	317940000	407180000	252980000	112810000	59189000	348070000	141360000	251670000	140810000	497310000	377790000	194220000	125260000	101240000	116560000	260740000	479230000	236530000	371150000	166290000	213520000	315280000	299290000
Q8TEU8	WAP, Kazal, immunoglobulin, Kunitz and NTR domain-containing protein 2	WFIKKN2	3	18	18	18	17	63.941	576	576;483;548	0	89.734	23266000000	314410000	191080000	491800000	223280000	317920000	30728000	178580000	223720000	374510000	364460000	93861000	80408000	413140000	254090000	236860000	134140000	113870000	66932000	110760000	110570000	386300000	87554000	650790000	321910000	441420000	181060000	87326000	83391000	436860000	260100000	167450000	240690000	164900000	159920000	368280000	239620000
P51888	Prolargin	PRELP	1	12	12	12	8	43.809	382	382	0	34.173	23035000000	310390000	287340000	422590000	252100000	343890000	43222000	121490000	172460000	265780000	342420000	283820000	248370000	250980000	115170000	229510000	154680000	262320000	93164000	238540000	163650000	293810000	32495000	661610000	272300000	281420000	72178000	51378000	152460000	290890000	240880000	193590000	477580000	223110000	515930000	202900000	220580000
Q92752	Tenascin-R	TNR	2	19	19	19	13	149.56	1358	1358;180	0	113.94	22808000000	292310000	136240000	395300000	137850000	335010000	64089000	308190000	415910000	523030000	506840000	137810000	94516000	532980000	419060000	255490000	96387000	111490000	53523000	135840000	102240000	305570000	74263000	571450000	380780000	281090000	214830000	75701000	99904000	460320000	415550000	208720000	393900000	260880000	193000000	365370000	187180000
E7EQM8	Netrin receptor DCC	DCC	10	28	28	28	26	155.81	1424	1424;1447;772;1076;208;181;102;70;74;88	0	79.647	22543000000	254650000	127840000	380590000	136270000	358420000	37871000	294980000	356600000	361840000	274770000	225890000	135800000	602380000	536730000	199800000	128650000	88541000	41143000	127470000	87759000	225380000	53868000	549170000	347720000	275590000	285370000	60005000	69854000	570420000	310100000	139750000	177830000	413540000	245730000	422900000	261200000
E9PF59	Dipeptidyl aminopeptidase-like protein 6	DPP6	5	22	22	21	17	91.245	801	801;865;758;291;353	0	88.315	22051000000	287110000	208360000	309780000	95124000	309340000	75068000	436330000	452230000	273120000	324440000	157550000	71775000	547710000	264900000	277590000	123020000	60956000	42912000	148730000	104830000	200660000	67730000	581910000	338260000	402060000	127420000	78008000	85113000	477630000	425000000	227960000	349520000	376200000	190220000	336810000	169320000
P09104	Gamma-enolase	ENO2	5	17	17	13	15	47.268	434	434;315;103;73;86	0	168.99	21923000000	357280000	281720000	273190000	129170000	200520000	79181000	233790000	342240000	402330000	266690000	151510000	82691000	363390000	169950000	311150000	207200000	150120000	100570000	338910000	202980000	384020000	123950000	559500000	354890000	329310000	171540000	108860000	166520000	376300000	248610000	237430000	314290000	266490000	205940000	116550000	227200000
P06681	Complement C2	C2	9	36	10	10	30	83.267	752	752;723;525;526;506;463;353;160;328	0	65.829	21808000000	482130000	140640000	336450000	195600000	193150000	54660000	106860000	169260000	148080000	111410000	297850000	270320000	97393000	117700000	298430000	195420000	332560000	135480000	113630000	131310000	352900000	139430000	687010000	397140000	92956000	186370000	31749000	50856000	170310000	194900000	195760000	217000000	268370000	303410000	236360000	205070000
Q99969	Retinoic acid receptor responder protein 2	RARRES2	2	6	6	6	3	18.617	163	163;159	0	27.431	21643000000	276570000	73121000	492560000	130410000	276770000	0	167840000	133830000	229460000	152560000	142770000	184860000	204990000	185250000	269880000	143740000	143920000	54388000	123850000	57384000	284270000	70249000	698190000	235670000	371210000	469590000	37275000	62172000	330430000	275390000	143780000	535730000	294610000	274840000	403610000	214670000
E7ESV6	Adhesion G protein-coupled receptor L3	ADGRL3	13	24	24	24	20	145.06	1299	1299;1308;1342;1351;1528;1571;1580;1231;1274;1283;1447;1503;1512	0	124.15	21502000000	338460000	186200000	393370000	192880000	396210000	79327000	231290000	332960000	369250000	424470000	192480000	171370000	510150000	466780000	256300000	133150000	92309000	59018000	155050000	101360000	171290000	65014000	403850000	330460000	209810000	145630000	59900000	88844000	319710000	537320000	133740000	279840000	404780000	205770000	442650000	199290000
P33908	Mannosyl-oligosaccharide 1,2-alpha-mannosidase IA	MAN1A1	1	15	15	15	10	72.968	653	653	0	323.31	21392000000	397280000	245690000	493780000	200890000	280010000	41979000	82639000	214130000	340460000	170570000	240300000	213210000	414040000	228430000	342150000	134640000	119240000	85034000	131470000	112200000	287360000	161790000	689590000	370240000	201280000	266760000	70558000	120210000	286310000	529670000	173620000	190940000	395510000	189730000	395910000	193250000
O15031	Plexin-B2	PLXNB2	6	31	31	31	28	205.12	1838	1838;477;161;189;84;234	0	278.46	21248000000	282700000	145210000	530450000	149100000	291320000	29768000	169760000	193290000	401830000	271430000	221400000	136370000	558310000	323540000	417930000	265490000	161350000	61135000	164570000	81044000	308600000	65182000	511200000	353450000	222560000	102910000	69336000	93449000	391920000	315590000	223190000	189410000	208140000	198160000	400970000	202980000
A0A182DWH7	Selenoprotein P (Fragment)	SELENOP	3	8	8	8	5	35.116	310	310;381;209	0	23.329	21123000000	205320000	142360000	447390000	228930000	278970000	56860000	159260000	261320000	279950000	329690000	248040000	141660000	342550000	220910000	407520000	141630000	154830000	88309000	209090000	99886000	403210000	168490000	455180000	296320000	122670000	44628000	71649000	154060000	122930000	0	178740000	131800000	281860000	354380000	470930000	334680000
P61769	Beta-2-microglobulin	B2M	2	12	12	4	7	13.714	119	119;101	0	252.92	21050000000	999430000	283970000	159470000	292120000	176970000	184340000	218490000	306160000	471380000	126860000	246570000	723960000	120150000	188810000	146350000	94747000	144230000	75196000	334810000	132670000	82655000	169690000	317490000	73566000	222920000	120160000	33389000	374510000	106660000	123190000	92864000	124850000	290980000	58440000	271350000	174070000
A0A087WTA8	Collagen alpha-2(I) chain	COL1A2	2	14	14	14	11	129.15	1364	1364;1366	0	114.9	21027000000	249010000	99491000	490300000	269380000	249330000	23343000	161600000	95859000	365060000	214550000	346000000	156820000	249530000	234640000	378890000	102340000	98347000	58386000	217790000	59169000	381390000	104280000	238410000	236500000	207370000	114210000	94428000	97106000	351800000	357100000	122400000	402280000	163090000	206880000	255290000	171960000
A3KFI5	Neuroblastoma suppressor of tumorigenicity 1 (Fragment)	NBL1	8	3	3	3	2	13.912	128	128;163;181;215;109;116;117;128	0.00084104	6.0937	20850000000	744790000	338970000	0	0	0	0	696870000	999560000	0	589910000	363930000	0	642960000	668560000	635960000	0	318230000	96171000	0	118830000	657540000	0	1787400000	572590000	786790000	0	93920000	0	0	0	364860000	0	797490000	0	0	0
Q8N3J6	Cell adhesion molecule 2	CADM2	1	12	12	12	10	47.553	435	435	0	103.76	20292000000	297150000	146900000	332570000	72440000	206770000	62244000	407650000	657350000	216280000	411900000	90476000	110360000	326820000	332230000	204420000	161180000	55447000	34038000	56999000	70003000	293900000	99368000	655510000	327150000	314570000	327950000	50161000	45337000	696470000	447920000	133830000	468080000	405270000	203520000	264680000	152400000
Q96PX8	SLIT and NTRK-like protein 1	SLITRK1	1	12	12	12	10	77.734	696	696	0	42.624	20166000000	180890000	138100000	271220000	35783000	143910000	18457000	464380000	524700000	145220000	144210000	144400000	59101000	347190000	279970000	107060000	110510000	117250000	21857000	37983000	38062000	228170000	63598000	910040000	398450000	369730000	329860000	25904000	32414000	1282500000	308410000	97663000	512700000	383350000	160020000	196410000	120390000
Q9NS98	Semaphorin-3G	SEMA3G	2	22	22	21	17	86.7	782	782;186	0	75.04	20153000000	277970000	177650000	321210000	104790000	212970000	44075000	263840000	517690000	356750000	292480000	171600000	52608000	510710000	162140000	300070000	76393000	201270000	68603000	160800000	65180000	268130000	78446000	448370000	274480000	341200000	72251000	55724000	93039000	366600000	340260000	183000000	347100000	325090000	191980000	353460000	261140000
Q08174	Protocadherin-1	PCDH1	4	16	16	16	12	114.74	1060	1060;382;150;126	0	102.62	20009000000	194410000	144600000	363200000	85185000	220810000	22725000	348510000	464350000	291870000	221620000	152710000	117090000	485260000	288400000	278010000	130260000	113080000	52355000	122710000	78286000	302990000	73433000	420330000	397790000	278230000	272670000	65636000	66165000	491710000	385420000	150550000	474560000	221060000	216140000	232960000	160850000
A0A087X0K4	CUB and sushi domain-containing protein 2	CSMD2	3	5	5	5	5	391.3	3591	3591;3487;225	0	9.1725	19901000000	164510000	174110000	380750000	325680000	87784000	45600000	566800000	112540000	107980000	326810000	66635000	75132000	382980000	79757000	440910000	141090000	49363000	27760000	171100000	38047000	268150000	0	528830000	166580000	0	161580000	89738000	62556000	175340000	603150000	184160000	239680000	238600000	756210000	322610000	86764000
P07711	Procathepsin L	CTSL	2	8	8	8	5	37.564	333	333;225	0	51.724	19855000000	336650000	231650000	290290000	232660000	331230000	104870000	206590000	208150000	264800000	473900000	230820000	251690000	225530000	189990000	227550000	203190000	103580000	65463000	158700000	132920000	277940000	129310000	244190000	343470000	129110000	107970000	148220000	126200000	289920000	412180000	136400000	273610000	268560000	268930000	204690000	204050000
P11047	Laminin subunit gamma-1	LAMC1	2	44	44	43	42	177.6	1609	1609;37	0	323.31	19814000000	236410000	143670000	289720000	149820000	288620000	42663000	170340000	267290000	276450000	300940000	202120000	201650000	341610000	231800000	244710000	138950000	127120000	60543000	195660000	136740000	293640000	144250000	418780000	234620000	295460000	179280000	65936000	137770000	296080000	292130000	163210000	297270000	252730000	256780000	225360000	130670000
Q5VXJ5	Synaptonemal complex protein 1 (Fragment)	SYCP1	3	2	2	2	2	93.115	792	792;951;976	0.00076104	4.3153	19762000000	90243000	86702000	331400000	55119000	51337000	101190000	81664000	220590000	62094000	264700000	62428000	100250000	104270000	111500000	170290000	15953000	232420000	140640000	60587000	32889000	345960000	356290000	62258000	309540000	2893000000	35416000	119870000	100390000	116550000	42209000	176980000	303570000	71485000	128020000	312820000	130090000
Q13231	Chitotriosidase-1	CHIT1	2	26	26	26	19	51.681	466	466;361	0	217.31	19630000000	21674000	66286000	5813700	0	243730000	5063400	223290000	261540000	13636000	39065000	18516000	14193000	35347000	88913000	3800900	22293000	35309000	10562000	1378700	1047500	4166400	7799400	75003000	13552000	236030000	34736000	583880	20998000	32354000	42045000	236620000	30153000	69141000	60118000	339380000	270440000
Q9HAT2	Sialate O-acetylesterase	SIAE	1	15	15	15	12	58.314	523	523	0	149.31	19599000000	389200000	151730000	529870000	272700000	471940000	139660000	29075000	96254000	589210000	314820000	442980000	367170000	157400000	180690000	326090000	222720000	188900000	91945000	280870000	226400000	176470000	100810000	175630000	154840000	89949000	19017000	112280000	155050000	161490000	10032000	120480000	216880000	420840000	235230000	290130000	243280000
P47972	Neuronal pentraxin-2	NPTX2	1	14	13	13	12	47.041	431	431	0	61.293	19326000000	188180000	2411300	355630000	44838000	260060000	101080000	256350000	569850000	293160000	316310000	236550000	104770000	330650000	578160000	296470000	94591000	29450000	29819000	75729000	70828000	96395000	32631000	761810000	265000000	393400000	129070000	42298000	23037000	366020000	668530000	308170000	478240000	193260000	56962000	353800000	135770000
P22897	Macrophage mannose receptor 1	MRC1	1	36	36	36	30	166.01	1456	1456	0	111.55	18886000000	287520000	89005000	387190000	92312000	201810000	21127000	122770000	280750000	304250000	181220000	153740000	149160000	340970000	202810000	328080000	169200000	201890000	35057000	108130000	56815000	295450000	78603000	642300000	392100000	143370000	200620000	57794000	79445000	166520000	137290000	110560000	130530000	301350000	273790000	251540000	96519000
O00462	Beta-mannosidase	MANBA	11	27	27	27	22	100.89	879	879;925;886;822;413;509;397;365;215;199;230	0	116.39	18856000000	315870000	197140000	381800000	173620000	264980000	47237000	116270000	181150000	358450000	391060000	217440000	132550000	246990000	133280000	282330000	161810000	146480000	37604000	165240000	118130000	167000000	91092000	263980000	210760000	154250000	109440000	78670000	77870000	291660000	305250000	163480000	157600000	361740000	191940000	322070000	172750000
P35052	Glypican-1	GPC1	6	15	15	15	14	61.68	558	558;486;294;162;156;281	0	52.995	18695000000	253070000	175100000	371370000	121460000	340940000	60961000	176750000	265640000	344400000	231750000	149370000	114100000	486180000	292230000	193650000	112580000	47633000	47566000	143830000	92716000	157320000	55292000	374370000	252510000	311780000	182850000	76773000	68264000	556840000	408590000	107370000	288640000	277570000	143030000	339800000	174950000
Q9UJA9	Ectonucleotide pyrophosphatase/phosphodiesterase family member 5	ENPP5	1	12	12	12	9	54.665	477	477	0	132.53	18609000000	317300000	177600000	321160000	79391000	256180000	49596000	420300000	614450000	201640000	146530000	140960000	153790000	378460000	307220000	187250000	124200000	52244000	36141000	148300000	90339000	217260000	95988000	733840000	281480000	294940000	418430000	54317000	78840000	334220000	318200000	148420000	319280000	331260000	179990000	256080000	125690000
K7ELL7	Glucosidase 2 subunit beta	PRKCSH	6	15	15	15	12	60.192	535	535;528;200;168;140;144	0	99.623	18501000000	235630000	111210000	329640000	130160000	200620000	43135000	331230000	347390000	195150000	345120000	166880000	131280000	538380000	333110000	297200000	125680000	115840000	38522000	167620000	90664000	261660000	90614000	319790000	289730000	148450000	255480000	35139000	69570000	517050000	320170000	100440000	212650000	254750000	156700000	284330000	150610000
Q15223	Nectin-1	NECTIN1	1	9	9	9	9	57.157	517	517	0	172.09	18476000000	146630000	26792000	240420000	117730000	218150000	42892000	69559000	102020000	254020000	275840000	1740900	36691000	419060000	325270000	216900000	62936000	94494000	41917000	126280000	38303000	191630000	85935000	503750000	447090000	279120000	281590000	69535000	68721000	929560000	473760000	175580000	650130000	258280000	276750000	345820000	182620000
F8WE86	Transcobalamin-2	TCN2	3	17	17	17	12	44.791	402	402;427;423	0	83.35	17894000000	288350000	207760000	529780000	220600000	331120000	23905000	85352000	109180000	202450000	191050000	217680000	198590000	204630000	132600000	282810000	155960000	106790000	47640000	189000000	102920000	360320000	93434000	281540000	227260000	103200000	44988000	39944000	84290000	38184000	230730000	131620000	182700000	343070000	234180000	269440000	167810000
P02749	Beta-2-glycoprotein 1	APOH	4	31	31	25	23	38.298	345	345;200;104;181	0	323.31	17786000000	71397000	268400000	123170000	79566000	139650000	91856000	232280000	0	51581000	550920000	553500000	809220000	63274000	144490000	102540000	106520000	321470000	62892000	510440000	74123000	875040000	44079000	136930000	130010000	50858000	47733000	30010000	27148000	42243000	115790000	20729000	98525000	102270000	95837000	91975000	76830000
F5GZS6	4F2 cell-surface antigen heavy chain	SLC3A2	7	16	16	15	13	64.872	599	599;630;631;175;247;122;145	0	69.987	17495000000	361120000	111120000	406060000	135720000	166790000	31890000	305900000	310250000	199780000	251060000	128260000	148700000	273040000	244570000	222170000	140650000	100420000	43083000	104990000	63232000	173400000	54594000	614850000	336090000	367990000	150280000	54470000	91635000	436650000	201350000	97713000	305820000	260050000	202050000	223630000	151570000
Q9NPR2	Semaphorin-4B	SEMA4B	7	17	17	16	13	92.765	837	837;461;253;120;91;113;121	0	42.078	17435000000	398070000	108250000	354290000	86365000	318870000	11783000	206170000	351420000	235560000	223310000	119650000	123300000	319870000	211240000	205140000	223250000	76881000	40380000	83413000	107600000	262610000	55861000	739710000	190730000	209840000	91271000	35590000	41755000	255320000	127300000	124290000	208740000	199390000	141030000	298160000	161550000
P27169	Serum paraoxonase/arylesterase 1	PON1	2	9	9	9	5	39.731	355	355;77	0	78.595	17402000000	292980000	176550000	475150000	254460000	349040000	27999000	108730000	84956000	232160000	333990000	142420000	235400000	151690000	152950000	316900000	243330000	64479000	16104000	150640000	91178000	161970000	62285000	302110000	306110000	57489000	206750000	22396000	137160000	117590000	345230000	119060000	147970000	61410000	183710000	358330000	183310000
Q15782	Chitinase-3-like protein 2	CHI3L2	10	15	15	15	11	43.5	390	390;201;220;169;182;122;183;145;161;42	0	79.997	17387000000	317260000	67521000	244560000	50325000	255200000	43389000	57638000	67796000	126690000	52070000	93851000	105430000	78932000	75609000	141150000	84830000	122610000	47726000	89402000	41269000	101830000	63260000	283140000	150160000	72074000	45877000	11572000	84596000	36199000	49152000	37296000	65893000	135140000	109610000	685190000	336390000
P09417	Dihydropteridine reductase	QDPR	5	10	10	10	8	25.789	244	244;152;162;128;36	0	323.31	17361000000	267370000	65273000	262930000	98904000	189660000	22089000	192300000	180790000	363060000	247000000	38118000	71002000	496530000	150950000	251750000	128100000	135550000	53142000	237620000	166200000	138210000	52687000	314050000	138730000	296620000	290620000	68606000	48655000	288950000	359050000	90404000	285180000	367760000	105280000	298000000	110420000
P04066	Tissue alpha-L-fucosidase	FUCA1	1	11	11	11	10	53.688	466	466	0	46.131	17269000000	355870000	183330000	217550000	167140000	282980000	103170000	172780000	423710000	108020000	210500000	173390000	81600000	211510000	150720000	100300000	66957000	97565000	46896000	32596000	34127000	143850000	139720000	462890000	306550000	342220000	124900000	43267000	168930000	272570000	396510000	129870000	189060000	379820000	251530000	257560000	154410000
P09668	Pro-cathepsin H	CTSH	5	10	10	10	8	37.393	335	335;323;134;159;62	0	104.69	17160000000	138300000	52904000	338780000	150520000	520660000	74327000	73006000	95865000	499490000	376880000	176710000	206530000	329140000	218280000	276080000	97563000	15031000	21308000	145250000	122360000	173340000	60398000	159000000	126890000	83360000	43412000	47419000	143910000	132980000	195090000	143350000	51981000	527540000	150030000	289790000	255080000
Q9H3G5	Probable serine carboxypeptidase CPVL	CPVL	6	15	15	15	12	54.163	476	476;180;141;244;100;141	0	54.633	17084000000	465080000	133960000	305150000	164610000	366570000	57177000	40359000	117630000	239680000	265300000	337840000	105360000	167080000	36898000	295590000	78224000	115790000	48454000	224110000	106970000	121160000	60590000	264940000	87992000	293310000	115320000	37378000	98623000	246840000	56500000	26015000	134070000	184990000	148700000	123500000	189660000
P23435	Cerebellin-1	CBLN1	2	9	9	7	6	21.097	193	193;140	0	31.001	17035000000	401330000	102590000	532970000	161190000	222310000	15100000	165170000	44159000	419150000	580780000	113110000	169680000	436240000	285580000	304140000	144490000	128250000	49343000	72028000	120030000	109380000	0	485260000	255570000	209480000	32199000	31248000	71123000	382660000	444110000	171380000	333410000	186460000	109520000	361530000	114890000
D6RF86	Cadherin-6	CDH6	2	17	17	15	15	67.402	608	608;790	0	72.678	16749000000	158870000	176390000	214320000	131410000	256060000	57125000	259380000	300210000	252810000	156830000	179440000	86255000	318960000	227340000	273330000	123930000	175990000	66321000	157060000	88361000	235560000	91297000	419680000	294090000	201290000	177370000	51082000	80938000	342360000	183820000	112570000	241380000	218680000	164560000	255930000	211830000
Q06033	Inter-alpha-trypsin inhibitor heavy chain H3	ITIH3	4	17	17	16	11	99.848	890	890;670;698;891	0	184.45	16746000000	241780000	60217000	478380000	361610000	212690000	38908000	76685000	62303000	77556000	76753000	441660000	366200000	84716000	72120000	324770000	230570000	57228000	45477000	116980000	93783000	606430000	174470000	309250000	180010000	81985000	89615000	19767000	35630000	169400000	241250000	186610000	200880000	249470000	281440000	273210000	243480000
Q6NW40	RGM domain family member B	RGMB	2	10	10	10	7	47.546	437	437;478	0	69.899	16639000000	186610000	129680000	378240000	93207000	282240000	19450000	309830000	390100000	284520000	247970000	119950000	103190000	406710000	325930000	218520000	76133000	60433000	9850600	114760000	39904000	161060000	78123000	597970000	245910000	405370000	500430000	22460000	46700000	517710000	254250000	144930000	250920000	139090000	72407000	314630000	191260000
P19320	Vascular cell adhesion protein 1	VCAM1	4	29	29	28	24	81.275	739	739;540;116;175	0	89.1	16552000000	273300000	103980000	393070000	99870000	160820000	16285000	123780000	366680000	189600000	117570000	225680000	129560000	261690000	164080000	259820000	99253000	149970000	48553000	95629000	81041000	215230000	62824000	368090000	189390000	276570000	115330000	43443000	91185000	177630000	106020000	95204000	128760000	126580000	143970000	314750000	167470000
Q9Y5Y7	Lymphatic vessel endothelial hyaluronic acid receptor 1	LYVE1	1	5	5	5	4	35.213	322	322	0	12.461	16462000000	466040000	182470000	492830000	125890000	163240000	62917000	247920000	259870000	174700000	264740000	115230000	170490000	192940000	148850000	260350000	161310000	94451000	53920000	41225000	43990000	354310000	132690000	464710000	301220000	155380000	295290000	53927000	36942000	311280000	242790000	188840000	309340000	192000000	145110000	118990000	172240000
Q9BXJ0	Complement C1q tumor necrosis factor-related protein 5	C1QTNF5	1	6	6	6	4	25.298	243	243	0	17.781	16445000000	312750000	167590000	126090000	132310000	353940000	64253000	20908000	284670000	268040000	97867000	230410000	217250000	272700000	240440000	303490000	58593000	37592000	23120000	156430000	77385000	280720000	90353000	395560000	194630000	277320000	75056000	62072000	99674000	115050000	363040000	54645000	234790000	366570000	219440000	409530000	217190000
Q9UMF0	Intercellular adhesion molecule 5	ICAM5	2	17	17	17	16	97.115	924	924;78	0	61.591	16387000000	173310000	88108000	358240000	107820000	196400000	31261000	248130000	297530000	181900000	142260000	140290000	102130000	470280000	299540000	125280000	83196000	48414000	36654000	103380000	48371000	120230000	31472000	395890000	219060000	290790000	316140000	57642000	49172000	492460000	197860000	186690000	195280000	261730000	199750000	288420000	171080000
P34096	Ribonuclease 4	RNASE4	1	6	6	6	5	16.84	147	147	0	41.791	16376000000	224170000	183430000	237090000	166750000	176640000	0	173160000	279680000	152130000	278500000	43773000	159850000	4052500	224390000	78332000	101380000	96704000	31851000	76121000	85854000	349790000	144400000	696060000	443100000	241020000	153460000	57896000	0	250000000	0	111820000	0	431210000	375830000	218820000	183380000
P04406	Glyceraldehyde-3-phosphate dehydrogenase	GAPDH	3	12	12	12	9	36.053	335	335;260;408	0	62.363	16109000000	274760000	135470000	185430000	87318000	186970000	86695000	70514000	333930000	220830000	228830000	97834000	97219000	243400000	86594000	145060000	64381000	69388000	78449000	190990000	150210000	146210000	94839000	500190000	282180000	756280000	279780000	21943000	89782000	723830000	205340000	131480000	77839000	136430000	95137000	108980000	91952000
P48740	Mannan-binding lectin serine protease 1	MASP1	1	13	12	3	8	79.246	699	699	0	63.294	16086000000	325100000	137470000	322220000	117690000	295640000	45092000	160930000	116410000	311360000	196420000	147170000	183650000	252690000	204600000	256020000	125500000	41411000	32058000	147250000	82513000	191240000	91673000	152970000	208600000	188980000	42554000	27342000	136700000	99222000	208870000	151310000	185320000	285610000	198310000	342600000	164240000
F8VR31	DNA replication ATP-dependent helicase/nuclease	DNA2	2	1	1	1	1	98.644	867	867;1060	0.001497	4.063	15814000000	507820000	140400000	123730000	444810000	16285000	64518000	5674900	8994100	172470000	4689400	444150000	246890000	52681000	37472000	76098000	244120000	514970000	221960000	371480000	158020000	61400000	88366000	25768000	10870000	27196000	7188600	190750000	281420000	39946000	15926000	49501000	25792000	89948000	254660000	7044900	188620000
P06733	Alpha-enolase	ENO1	9	16	13	13	14	47.168	434	434;434;195;171;125;83;70;101;33	0	72.398	15252000000	365410000	19833000	160260000	64488000	350980000	96231000	30421000	125460000	391170000	88993000	323630000	50628000	354150000	52125000	523310000	22633000	285420000	58577000	359460000	97937000	210080000	53260000	389800000	166720000	160930000	121180000	82627000	279850000	100970000	94249000	173000000	195770000	147370000	38229000	70489000	50622000
O94910	Adhesion G protein-coupled receptor L1	ADGRL1	2	23	23	23	17	162.71	1474	1474;225	0	197.05	15207000000	136760000	90046000	135020000	89152000	231520000	33790000	175520000	211200000	293300000	197400000	158430000	97522000	406590000	270510000	210310000	121690000	78432000	41438000	115910000	82107000	165620000	57036000	339520000	289680000	225300000	129460000	48540000	68869000	424060000	310920000	141810000	308590000	305120000	125830000	251290000	139710000
P07357	Complement component C8 alpha chain	C8A	1	17	17	17	11	65.163	584	584	0	323.31	15112000000	267930000	119810000	248830000	285330000	315190000	46721000	73001000	83150000	60287000	123740000	234530000	211760000	108320000	115610000	307540000	169640000	106640000	51399000	114850000	75270000	335220000	127570000	279660000	125480000	140630000	95681000	1738800	57464000	226810000	156010000	50422000	210300000	112490000	198920000	314570000	182310000
P00915	Carbonic anhydrase 1	CA1	14	14	14	14	6	28.87	261	261;251;175;194;148;149;118;81;99;127;137;178;22;87	0	121.93	15056000000	53816000	6950000	5599600	23501000	152230000	15247000	65784000	109960000	27021000	41906000	0	206040000	932140	312220000	55387000	4465600	72998000	1398000000	22953000	223200000	2627600000	695530	0	1587400	84136000	463740000	217500	0	0	109130000	955100000	993800000	0	124880000	1827000	6776200
P22748	Carbonic anhydrase 4	CA4	4	12	12	12	8	35.032	312	312;184;99;38	0	33.348	14985000000	383770000	132780000	425180000	117270000	251630000	22154000	86444000	197040000	234350000	152960000	114650000	79214000	412460000	238830000	239660000	119640000	83125000	16223000	158210000	94177000	211420000	62574000	348730000	311270000	117200000	91963000	51620000	65423000	241940000	85065000	131510000	43344000	412150000	134780000	336140000	212850000
P22792	Carboxypeptidase N subunit 2	CPN2	1	15	15	15	10	60.556	545	545	0	50.674	14901000000	83090000	83636000	180900000	1177100000	73461000	109390000	57461000	49290000	40359000	55027000	108940000	208550000	39809000	91763000	113500000	118000000	746060000	16026000	38862000	27330000	432140000	167270000	271940000	100500000	63252000	60803000	173540000	467290000	123390000	118350000	128360000	96964000	81795000	135910000	112430000	105200000
P02745	Complement C1q subcomponent subunit A	C1QA	2	6	6	6	5	26.016	245	245;220	0	18.42	14513000000	288150000	67639000	427250000	133390000	264580000	78834000	314330000	199790000	161540000	3823400	188790000	232950000	253410000	105620000	293830000	132650000	119580000	78993000	157600000	36624000	210360000	97581000	219750000	117090000	116010000	145940000	28580000	80172000	45877000	69355000	184130000	32270000	260600000	235370000	97627000	156230000
P10599	Thioredoxin	TXN	1	5	5	5	3	11.737	105	105	0	18.075	14212000000	161770000	52646000	174710000	17528000	133750000	38512000	252540000	263360000	145940000	187740000	61172000	84031000	140490000	192490000	125840000	127520000	84816000	67148000	74355000	63066000	190600000	64899000	394780000	301300000	423320000	174480000	49346000	45072000	472710000	294760000	73160000	335130000	195380000	197810000	211560000	156000000
Q9HCB6	Spondin-1	SPON1	1	21	21	21	18	90.973	807	807	0	93.648	13957000000	266760000	129740000	218670000	95891000	204390000	11028000	54832000	193510000	288970000	99484000	129450000	81432000	306720000	225510000	348920000	100940000	69790000	10935000	77332000	62221000	147690000	24183000	319040000	195550000	228660000	127560000	39165000	39012000	124360000	97444000	146320000	221090000	285790000	196940000	267150000	111020000
Q12841	Follistatin-related protein 1	FSTL1	3	12	12	12	12	34.985	308	308;139;20	0	143.34	13925000000	225390000	179550000	175130000	80675000	216530000	32001000	185570000	194220000	202790000	257580000	101270000	128330000	199770000	168920000	207990000	71579000	151350000	54206000	91007000	72584000	238020000	58856000	364010000	236600000	153970000	90254000	46627000	54934000	164250000	174940000	46738000	173100000	178480000	203830000	170870000	121820000
A0A2R8Y7M3	Radixin	RDX	3	8	3	3	6	62.93	534	534;583;590	0.0028965	3.752	13896000000	146000000	138530000	252070000	206720000	248280000	3309000	264900000	1559400	270010000	233130000	206760000	0	401720000	0	466660000	192760000	63011000	138770000	218150000	95136000	222160000	14899000	380320000	0	52394000	30244000	91172000	172200000	0	0	235010000	1798100	236060000	0	261610000	207030000
P62937	Peptidyl-prolyl cis-trans isomerase A	PPIA	11	11	11	11	7	18.012	165	165;120;121;58;164;164;164;164;164;164;164	0	50.896	13841000000	171920000	110950000	147960000	92267000	146960000	21367000	132930000	216720000	208730000	125170000	61441000	98517000	139180000	157280000	181860000	88143000	115120000	63482000	69665000	95587000	193890000	63104000	362540000	267360000	255310000	135400000	32025000	42793000	234820000	170810000	59264000	224950000	270950000	110400000	227840000	86890000
A0A2R8Y504	Epsilon-sarcoglycan	SGCE	47	12	12	12	11	56.725	500	500;450;453;454;454;455;458;460;464;464;471;450;402;476;478;481;482;482;485;487;489;491;473;447;324;446;444;437;429;428;426;420;418;370;409;473;396;388;387;360;410;309;161;173;161;197;105	0	241.82	13754000000	167610000	144420000	207390000	64727000	138450000	15347000	170200000	275850000	146110000	264250000	77439000	73417000	182350000	234450000	188340000	98478000	70817000	31043000	69247000	55338000	194720000	105740000	445730000	240820000	259320000	151000000	46485000	135530000	197800000	360420000	110610000	207620000	148030000	142460000	225700000	145470000
Q08629	Testican-1	SPOCK1	4	14	14	12	13	49.124	439	439;377;67;139	0	72.388	13603000000	180550000	96751000	246990000	73857000	248530000	23563000	156890000	247220000	179960000	203620000	97357000	88039000	258500000	222220000	146500000	101420000	67857000	28480000	93314000	60310000	154020000	31456000	373200000	143310000	147230000	102850000	34585000	53004000	285650000	249510000	106190000	313720000	191980000	137240000	185650000	118310000
Q10471	Polypeptide N-acetylgalactosaminyltransferase 2	GALNT2	3	18	18	18	15	64.732	571	571;575;578	0	117.14	13465000000	250850000	48785000	249440000	46418000	174490000	22368000	254620000	332660000	248660000	127050000	172340000	74244000	292840000	137170000	195240000	58887000	133080000	41584000	151320000	51337000	177630000	38621000	435050000	175960000	225060000	97757000	51018000	91631000	230060000	241180000	121510000	122300000	219430000	105470000	281560000	92409000
P02743	Serum amyloid P-component	APCS	1	10	10	10	7	25.387	223	223	0	135.45	13282000000	347410000	186890000	287960000	162680000	291780000	73054000	57955000	17601000	73467000	32006000	167120000	76119000	84339000	153460000	778030000	105950000	103810000	55554000	331520000	53514000	123600000	104760000	127780000	30339000	56219000	86241000	56586000	30285000	0	0	121120000	0	71448000	51062000	490360000	137700000
Q9NTU7	Cerebellin-4	CBLN4	1	6	6	6	5	21.808	201	201	0	19.541	13242000000	187430000	45300000	260730000	48863000	156170000	28308000	296420000	211070000	158220000	104200000	123000000	74977000	458100000	271510000	87112000	32466000	60665000	19800000	101150000	32684000	114950000	42115000	583700000	169780000	101170000	311000000	31799000	27470000	202360000	194310000	89500000	173720000	271410000	113270000	263830000	45291000
Q9UQ52	Contactin-6	CNTN6	1	24	23	23	21	113.95	1028	1028	0	83.13	13203000000	196910000	85000000	248970000	123060000	124580000	13680000	94925000	198370000	423750000	671050000	89806000	85755000	218270000	201430000	194820000	97324000	92853000	39811000	138760000	92875000	195040000	69159000	270680000	272770000	205530000	107680000	54078000	73264000	276090000	280760000	116240000	227410000	131620000	52144000	251390000	91446000
P18065	Insulin-like growth factor-binding protein 2	IGFBP2	3	15	15	15	11	34.814	325	325;181;78	0	99.854	12951000000	136960000	95027000	21127000	135180000	220790000	51537000	166440000	45968000	163600000	178050000	61174000	121770000	148880000	193630000	168380000	105490000	104060000	31963000	35218000	44196000	188040000	38133000	364090000	172510000	21380000	11582000	48831000	127980000	0	0	153100000	0	138350000	362120000	242480000	200210000
A6NLU5	V-set and transmembrane domain-containing protein 2B	VSTM2B	1	5	5	5	4	30.297	285	285	0	52.441	12925000000	173080000	16216000	251620000	51478000	109110000	13686000	558640000	158020000	100030000	90073000	48776000	55372000	154050000	278300000	110200000	41471000	33846000	26754000	22740000	40859000	151270000	29430000	684760000	237590000	169860000	367480000	36611000	79495000	229680000	66154000	111690000	347850000	280690000	37638000	218050000	50162000
P68133	Actin, alpha skeletal muscle	ACTA1	10	10	2	2	8	42.051	377	377;377;376;377;254;144;151;151;105;119	0	9.5312	12910000000	75469000	76242000	158050000	84992000	183320000	21798000	149060000	187270000	175820000	166530000	78197000	12455000	217090000	179990000	189810000	99940000	88147000	87951000	56296000	90391000	346340000	85174000	283410000	147190000	226120000	179420000	36587000	56552000	376160000	174130000	89313000	341510000	91740000	185640000	94048000	87665000
P54802	Alpha-N-acetylglucosaminidase	NAGLU	3	21	21	21	16	82.265	743	743;170;122	0	114.19	12866000000	176340000	98502000	205260000	69413000	176950000	32406000	76210000	93080000	166440000	256310000	91059000	105020000	162580000	91936000	188510000	96112000	89154000	31754000	118190000	133410000	161590000	67619000	411370000	242950000	152860000	58845000	76800000	84630000	104110000	236620000	69752000	98674000	156770000	62343000	207240000	123530000
P55268	Laminin subunit beta-2	LAMB2	2	42	42	42	35	195.98	1798	1798;151	0	322.31	12810000000	177470000	74598000	206470000	109570000	192810000	18916000	135770000	149490000	200690000	144200000	109470000	95282000	246230000	173730000	160160000	86856000	97077000	35472000	134650000	62277000	158520000	33181000	316620000	186390000	180210000	135960000	38709000	107430000	272180000	170730000	116680000	171340000	120280000	176200000	185950000	130500000
Q14697	Neutral alpha-glucosidase AB	GANAB	4	23	23	23	19	106.87	944	944;847;852;119	0	147.88	12741000000	171220000	108990000	186390000	33934000	147890000	12659000	123630000	361680000	238430000	217440000	93916000	25618000	319050000	98909000	91735000	22780000	34149000	15181000	85750000	56323000	78963000	19770000	574970000	233720000	252190000	128350000	35531000	46214000	338380000	265740000	71459000	202150000	159280000	40820000	123950000	131830000
A0A3B3IRN5	Fibromodulin	FMOD	2	8	8	8	4	32.768	287	287;376	0	71.128	12685000000	160090000	140480000	270450000	181960000	325250000	36902000	127940000	132040000	160980000	141330000	147900000	180180000	189230000	66125000	158000000	86556000	47593000	11790000	147600000	72697000	151260000	70125000	108460000	183760000	127010000	72493000	32112000	65164000	200740000	167250000	79229000	267080000	125710000	126310000	227940000	138490000
Q5VU97	VWFA and cache domain-containing protein 1	CACHD1	3	20	20	20	17	142.29	1274	1274;1223;1140	0	56.651	12679000000	163490000	120170000	290880000	92066000	255490000	47624000	50199000	78149000	151930000	267740000	142250000	96248000	175690000	187970000	177090000	157610000	67180000	24868000	105390000	86361000	99846000	38009000	204720000	129110000	348530000	117970000	42550000	100570000	171980000	257320000	69329000	75121000	146850000	99811000	179770000	137350000
P07355	Annexin A2	ANXA2	24	12	12	12	9	38.604	339	339;256;230;227;248;176;149;339;119;132;133;134;146;175;110;81;139;142;79;65;47;69;59;45	0	35.486	12503000000	448540000	126170000	114140000	420310000	24376000	71623000	4706400	19262000	87204000	23013000	545770000	2794700	20854000	3784600	84309000	4876300	46534000	12862000	324120000	0	7531100	42781000	36802000	7958000	105590000	3385400	18579000	46330000	0	19436000	32075000	10890000	47987000	4751800	13936000	129870000
P31150	Rab GDP dissociation inhibitor alpha	GDI1	2	27	27	19	19	50.582	447	447;147	0	148.43	12483000000	201560000	67614000	177980000	54596000	171050000	17465000	321110000	243490000	181410000	145870000	74822000	90846000	268540000	137320000	133490000	70197000	63785000	35025000	78547000	52692000	138050000	56167000	255290000	120660000	116680000	200070000	35225000	54515000	140720000	171720000	46073000	129170000	264870000	132360000	195800000	94816000
Q9Y2I2	Netrin-G1	NTNG1	1	14	14	14	9	60.54	539	539	0	41.142	12320000000	231410000	150540000	193980000	62723000	151160000	43424000	156770000	308080000	194490000	197390000	111770000	123950000	250230000	162270000	171420000	108260000	31757000	16433000	65872000	51034000	102740000	53044000	323690000	148530000	153150000	161860000	34647000	80898000	202210000	155250000	109840000	189810000	190410000	160350000	225300000	101670000
P00742	Coagulation factor X	F10	4	12	12	12	11	54.731	488	488;332;334;130	0	59.674	12293000000	169470000	174480000	151560000	230460000	80894000	25750000	0	102520000	45068000	84917000	219880000	9323900	195760000	21518000	209090000	149770000	106570000	45034000	81319000	56739000	426130000	152540000	348970000	237400000	87731000	71698000	38708000	96888000	123420000	284050000	63795000	184580000	106000000	103870000	240490000	164320000
Q6YHK3	CD109 antigen	CD109	1	27	27	27	23	161.69	1445	1445	0	115.66	12282000000	212320000	86012000	163630000	50602000	229430000	23454000	128000000	139340000	354750000	269500000	133800000	84556000	168480000	105110000	179070000	55113000	70073000	23183000	73168000	31520000	105480000	44035000	295800000	137380000	255110000	71996000	26361000	61845000	135040000	149690000	59228000	113340000	307850000	194270000	150450000	55040000
Q9Y5I4	Protocadherin alpha-C2	PCDHAC2	4	15	15	15	13	109.45	1007	1007;1251;1309;1348	0	323.31	12259000000	135640000	118810000	164870000	57543000	117550000	14523000	86287000	183010000	241780000	187260000	90414000	45031000	331560000	130670000	203740000	65502000	78185000	34765000	113110000	63497000	271640000	61900000	412400000	257330000	222930000	162900000	32917000	34167000	298220000	143970000	86190000	178140000	163530000	105330000	137620000	159380000
Q8NFZ4	Neuroligin-2	NLGN2	2	14	14	10	11	90.819	835	835;194	0	85.482	12232000000	181600000	165970000	210470000	65775000	173000000	35595000	126370000	293100000	192310000	137290000	72071000	73043000	245010000	236070000	142290000	78299000	46755000	25628000	100870000	59357000	128620000	59857000	334770000	245200000	153170000	148140000	37217000	43398000	258350000	205410000	97205000	142850000	126310000	95725000	237250000	99603000
B4E3Q4	Adenosine deaminase	ADA2	7	13	13	13	9	54.36	469	469;511;391;130;152;135;69	0	30.11	12226000000	189500000	94389000	224500000	79818000	194290000	38183000	136630000	161210000	138570000	275600000	61017000	116110000	122310000	178520000	144030000	60081000	37235000	34971000	53143000	38633000	151630000	23060000	249940000	136790000	129680000	60243000	27378000	28813000	156630000	195620000	63760000	219660000	165690000	108800000	199620000	88229000
Q03167	Transforming growth factor beta receptor type 3	TGFBR3	2	15	15	15	12	93.498	851	851;89	0	28.372	12092000000	322950000	73791000	336050000	121690000	203440000	4358700	84543000	189720000	280570000	147120000	127090000	144790000	320350000	108960000	241580000	91914000	56934000	24559000	127110000	55702000	88623000	30023000	500230000	186080000	207980000	167730000	28718000	43625000	190520000	99221000	53668000	142210000	173590000	150390000	176670000	75619000
Q02818	Nucleobindin-1	NUCB1	4	18	18	8	9	53.879	461	461;295;110;124	0	68.636	12032000000	264010000	122500000	373670000	72599000	207800000	101000000	22556000	79471000	183250000	212090000	143080000	122970000	89544000	31950000	176500000	73653000	87713000	50873000	98293000	72575000	106660000	55004000	342240000	143250000	167290000	36515000	48601000	94539000	153010000	234370000	163840000	268120000	167950000	136830000	179710000	166870000
H3BTN5	Pyruvate kinase (Fragment)	PKM	1	41	3	0	29	53.045	485	485	0	245.45	11767000000	132620000	117170000	104770000	68202000	60519000	28635000	68004000	304010000	104400000	138300000	57171000	9514600	232640000	29191000	124910000	19207000	84970000	33033000	90871000	57164000	206670000	64395000	214090000	240150000	224940000	185170000	55396000	38440000	490820000	232180000	139860000	318020000	114920000	124120000	93137000	77436000
Q9NX62	Golgi-resident adenosine 3,5-bisphosphate 3-phosphatase	BPNT2	3	13	13	13	8	38.681	359	359;82;82	0	61.581	11750000000	125790000	67669000	224340000	81693000	135460000	7690300	142650000	266650000	165330000	149830000	74773000	70844000	352560000	144340000	126320000	75881000	57436000	21715000	101050000	47922000	171240000	39728000	240130000	148290000	152110000	150960000	29520000	76998000	296600000	106010000	108290000	246200000	95684000	153080000	151990000	130950000
P06276	Cholinesterase	BCHE	5	12	12	12	10	68.417	602	602;562;525;132;120	0	65.842	11728000000	208920000	93415000	257750000	96258000	244550000	36691000	63053000	75441000	181350000	84531000	129840000	179590000	149450000	172870000	196730000	135660000	59377000	35753000	139860000	121800000	230830000	93504000	72821000	169020000	161260000	64354000	55203000	73756000	85915000	125790000	106860000	138680000	179410000	101360000	156490000	196290000
Q9NZ08	Endoplasmic reticulum aminopeptidase 1	ERAP1	3	29	29	29	23	107.23	941	941;144;129	0	68.289	11710000000	177950000	53919000	242590000	72660000	266140000	38775000	93154000	109900000	319680000	306140000	119260000	126440000	462660000	318180000	70671000	32890000	64395000	42609000	61994000	53128000	124170000	2190800	28400000	9627200	307510000	56379000	24259000	48980000	13634000	122770000	25860000	28016000	330810000	187540000	267230000	105470000
P07858	Cathepsin B	CTSB	17	18	18	18	12	37.821	339	339;175;170;165;148;143;136;110;101;98;92;76;70;68;55;32;20	0	169.41	11538000000	288540000	217940000	276300000	95213000	315570000	86793000	223340000	218530000	68529000	194910000	72779000	199470000	109930000	203280000	78460000	96564000	36943000	16865000	61095000	38043000	113610000	59649000	224090000	122480000	204930000	142490000	7453400	25381000	25593000	136110000	106870000	98246000	263220000	145030000	219820000	113290000
Q9Y617	Phosphoserine aminotransferase	PSAT1	1	15	15	15	12	40.422	370	370	0	55.15	11503000000	224920000	97794000	242850000	72958000	150960000	26222000	161300000	187500000	183280000	108810000	106370000	74920000	285850000	182580000	156380000	66392000	77712000	26882000	70724000	30797000	94728000	41004000	433150000	219220000	186860000	129280000	27114000	69621000	107320000	64283000	82051000	86988000	347420000	141190000	253790000	163930000
P00338	L-lactate dehydrogenase A chain	LDHA	11	13	12	12	11	36.688	332	332;144;156;114;89;94;72;42;45;45;46	0	71.811	11494000000	277140000	56264000	178160000	68243000	102800000	29074000	57182000	312840000	132870000	158630000	55074000	12593000	219310000	44334000	78619000	24451000	55597000	35689000	66199000	55266000	192710000	66467000	254970000	178560000	223980000	126970000	31284000	59571000	139420000	122800000	89039000	123720000	229640000	155090000	201320000	63750000
Q9BQT9	Calsyntenin-3	CLSTN3	6	13	13	13	11	106.1	956	956;129;142;154;176;134	0	81.952	11488000000	161050000	110580000	137330000	46383000	132610000	20332000	86548000	216860000	148890000	179340000	115840000	59464000	192690000	113250000	106430000	88759000	84795000	42979000	25427000	71441000	141830000	54512000	403040000	230850000	189730000	93753000	70645000	46683000	255420000	211490000	102210000	225570000	133950000	91698000	111180000	50926000
Q13510	Acid ceramidase	ASAH1	22	17	17	1	12	44.659	395	395;393;376;375;374;370;288;368;366;330;200;246;185;184;175;173;151;125;110;56;62;42	0	55.776	11464000000	172950000	113520000	242710000	119300000	329200000	22678000	14120000	103350000	278380000	341430000	122950000	127830000	65870000	158990000	125450000	108880000	30735000	25558000	64264000	103910000	188300000	84420000	199940000	113050000	134200000	56531000	25889000	81083000	38438000	208660000	61731000	156090000	196380000	117190000	158060000	123750000
P02461	Collagen alpha-1(III) chain	COL3A1	2	12	12	12	10	138.56	1466	1466;1466	0	323.31	11368000000	156220000	111380000	248130000	113910000	166200000	18031000	73621000	158800000	149720000	152880000	111650000	94325000	127310000	120520000	131670000	75166000	51420000	38826000	59203000	41104000	234440000	54659000	287460000	148610000	166360000	79406000	42638000	65401000	135110000	206900000	108330000	223480000	104440000	97556000	160100000	86246000
P07942	Laminin subunit beta-1	LAMB1	5	38	38	38	32	198.04	1786	1786;1810;850;91;183	0	86.767	11348000000	235600000	96953000	243950000	93384000	176350000	24174000	70233000	141550000	183740000	171530000	166160000	87571000	199630000	127600000	251290000	84591000	83218000	39052000	146670000	83125000	196680000	70003000	180570000	77257000	163870000	91122000	67432000	76145000	98696000	127160000	127070000	114630000	195220000	162950000	117130000	73546000
P08637	Low affinity immunoglobulin gamma Fc region receptor III-A	FCGR3A	3	6	6	4	3	29.089	254	254;253;105	0	12.414	11285000000	90854000	15222000	112110000	81406000	254300000	22415000	60258000	116380000	110650000	80274000	87472000	120940000	210110000	131460000	132040000	46267000	58021000	66646000	99621000	41144000	140400000	46791000	247020000	148480000	148570000	125140000	18957000	34775000	136980000	123360000	53559000	100920000	200050000	168120000	210410000	120730000
P00505	Aspartate aminotransferase, mitochondrial	GOT2	1	16	16	16	12	47.517	430	430	0	143.88	11254000000	106120000	101880000	104780000	68204000	157930000	22466000	167370000	246430000	131200000	118320000	80244000	90197000	315040000	220010000	268960000	101210000	70379000	26914000	114700000	55544000	93543000	35281000	318910000	243850000	165520000	93128000	40669000	26875000	274740000	130310000	109340000	82104000	238800000	107530000	173710000	86868000
Q6UVK1	Chondroitin sulfate proteoglycan 4	CSPG4	1	31	31	31	25	250.53	2322	2322	0	118.3	11223000000	98674000	97450000	177460000	73887000	226940000	20068000	194610000	119840000	212070000	136800000	144530000	133590000	245860000	146570000	184010000	74579000	79071000	42068000	139980000	67535000	122810000	20604000	258460000	160390000	142030000	70567000	22365000	61816000	329640000	123700000	50042000	139250000	170130000	129610000	143580000	93033000
P02765	Alpha-2-HS-glycoprotein	AHSG	2	20	20	14	18	39.34	367	367;368	0	323.31	11042000000	76674000	21801000	285210000	121440000	175140000	5619600	8250100	2018500	12600000	16509000	110200000	74276000	19471000	8936400	68348000	42760000	796770000	355720000	19656000	27986000	81854000	20547000	17724000	10006000	17172000	10552000	11052000	17320000	24289000	22155000	76427000	48397000	12412000	36000000	207480000	120710000
P55083	Microfibril-associated glycoprotein 4	MFAP4	2	5	5	4	4	28.648	255	255;280	0	97.971	10928000000	47476000	47334000	161550000	250440000	198380000	41883000	107660000	132110000	150330000	0	213200000	281520000	272920000	246450000	212230000	13581000	209030000	100880000	220620000	90514000	156440000	88638000	0	0	0	0	43380000	143480000	0	0	0	0	249420000	4085200	231030000	146080000
P04003	C4b-binding protein alpha chain	C4BPA	3	16	16	15	11	67.033	597	597;118;152	0	127.12	10926000000	45936000	24328000	142080000	109010000	109150000	45560000	86912000	61416000	27549000	8117500	138610000	137720000	6148200	33907000	149700000	69202000	52056000	63078000	106830000	52523000	641560000	268100000	121660000	110500000	18818000	153750000	9659400	43823000	74872000	78028000	188660000	104230000	52770000	246590000	109140000	303970000
A0A087X253	AP complex subunit beta	AP2B1	2	10	10	8	8	101.33	913	913;937	0	28.189	10881000000	203030000	94396000	212330000	85177000	157400000	25176000	187340000	207240000	172480000	121300000	73799000	54894000	249940000	154760000	168020000	63192000	62935000	24147000	86547000	64813000	153170000	55305000	331020000	166540000	154270000	96971000	39861000	55217000	145530000	153640000	70207000	77837000	279660000	90970000	145190000	116620000
A0A5F9ZHM9	Calcium/calmodulin-dependent protein kinase	CAMK2A	6	9	9	8	6	53.039	467	467;478;478;489;421;548	0	98.938	10728000000	125360000	33787000	139090000	58788000	172530000	48243000	100380000	233220000	127810000	155270000	103170000	30725000	353180000	106050000	89930000	25379000	42023000	17100000	37953000	28248000	71446000	24268000	226930000	169860000	246110000	176200000	26568000	41722000	436940000	166220000	170120000	226710000	301020000	97955000	111480000	73491000
P14625	Endoplasmin	HSP90B1	6	22	22	21	19	92.468	803	803;315;315;48;147;399	0	95.471	10613000000	153300000	132770000	246910000	95633000	125570000	14028000	108250000	206640000	84899000	100880000	88939000	30403000	186020000	86011000	122940000	84014000	49024000	21081000	61136000	47978000	140630000	90250000	217070000	90899000	144740000	148960000	27651000	65800000	199250000	185980000	72783000	177170000	103690000	180860000	105160000	111750000
Q6UW01	Cerebellin-3	CBLN3	2	5	5	5	4	21.52	205	205;154	0	19.46	10548000000	211940000	108630000	263180000	67431000	171720000	7766800	13847000	22140000	234940000	337660000	88244000	73312000	211240000	119490000	103140000	127220000	104260000	37923000	136650000	80944000	102780000	47805000	220420000	161910000	101220000	56338000	52784000	43833000	69711000	177600000	197130000	64043000	81980000	58665000	117170000	111830000
P11279	Lysosome-associated membrane glycoprotein 1	LAMP1	1	6	6	6	3	44.882	417	417	0	9.8819	10292000000	154150000	104620000	219590000	88026000	197690000	57416000	126680000	47549000	183930000	74463000	124810000	111850000	264560000	184520000	180190000	100870000	63970000	31656000	93742000	51476000	86487000	51826000	191780000	144580000	60188000	33158000	42696000	66968000	57453000	53301000	81177000	7098500	209600000	174610000	188440000	106540000
P09211	Glutathione S-transferase P	GSTP1	5	9	9	9	8	23.356	210	210;174;79;58;69	0	229.89	10239000000	149070000	28574000	201480000	79550000	105760000	31621000	320150000	433150000	116970000	190800000	52824000	91344000	29345000	91286000	105090000	18290000	32379000	38731000	107790000	53279000	69061000	7769000	350350000	185040000	185140000	190410000	35654000	133000000	174480000	127140000	178990000	33354000	153580000	76736000	105110000	90283000
P21802	Fibroblast growth factor receptor 2	FGFR2	10	10	10	10	9	92.024	821	821;768;821;136;732;669;707;251;593;371	0	24.793	10225000000	335240000	121120000	218580000	74089000	118930000	43354000	211360000	246670000	42551000	47342000	97027000	72222000	153680000	148050000	86667000	76166000	96912000	38470000	85896000	53887000	161080000	699020	354310000	182890000	156490000	120450000	36225000	29912000	95828000	46947000	33843000	107810000	236250000	190650000	191190000	112510000
Q5KU26	Collectin-12	COLEC12	1	7	7	7	5	81.514	742	742	0	36.211	10185000000	138220000	129460000	212850000	82322000	135010000	73674000	86956000	129960000	140790000	94773000	113830000	73542000	116480000	151120000	131310000	98062000	42941000	45220000	52069000	63763000	99393000	32516000	239150000	163610000	142720000	22210000	30090000	70721000	15652000	108390000	121700000	10777000	355400000	154590000	120250000	151660000
P07585	Decorin	DCN	9	10	10	10	7	39.746	359	359;174;178;179;119;88;98;100;177	0	70.6	10109000000	334180000	33299000	470180000	68823000	349230000	15678000	12552000	58874000	128780000	45116000	107190000	65646000	295250000	185820000	227700000	41490000	87910000	8070700	235760000	36987000	37338000	14285000	169020000	65179000	69710000	29840000	21629000	43302000	99329000	157910000	69058000	107140000	148840000	62293000	369910000	79647000
Q06830	Peroxiredoxin-1	PRDX1	5	12	12	11	10	22.11	199	199;171;97;161;271	0	31.173	10004000000	140590000	107380000	253510000	52779000	48586000	39891000	145700000	217140000	148280000	131180000	82665000	73856000	176180000	132270000	155720000	104410000	78924000	101360000	79426000	68990000	222210000	103460000	115530000	191010000	73140000	22807000	34973000	69400000	186730000	175220000	115150000	293060000	130890000	112710000	161010000	46236000
Q9UJJ9	N-acetylglucosamine-1-phosphotransferase subunit gamma	GNPTG	4	9	9	9	7	33.973	305	305;184;61;76	0	51.109	9926700000	89368000	47791000	151250000	50022000	138410000	8549400	90654000	54631000	123820000	88368000	105890000	64429000	154620000	122880000	197460000	102590000	15902000	5434600	99506000	43835000	116540000	57494000	286740000	98813000	130720000	97277000	22655000	55280000	174440000	196550000	41987000	251070000	72689000	125780000	147150000	113150000
Q9P232	Contactin-3	CNTN3	1	22	22	22	19	112.88	1028	1028	0	71.641	9832800000	151980000	58384000	216150000	94258000	133320000	24666000	175550000	164650000	128240000	109660000	95989000	95489000	262600000	173570000	117710000	76969000	43773000	32117000	48546000	46636000	104840000	39856000	307350000	153760000	135850000	133140000	33374000	34236000	144090000	123650000	109700000	93039000	169480000	97871000	134720000	69700000
Q5VT82	Protocadherin-9	PCDH9	3	14	14	14	11	113.71	1032	1032;1195;1237	0	51.287	9787200000	173730000	51307000	244390000	64709000	202330000	15767000	71175000	123420000	218720000	88441000	104970000	56011000	273880000	162040000	166600000	56829000	70936000	25744000	89229000	61899000	69188000	24390000	164050000	159370000	136390000	77508000	34349000	39473000	240770000	89141000	66222000	133820000	202340000	90035000	174490000	106400000
O95025	Semaphorin-3D	SEMA3D	1	2	1	1	1	89.65	777	777	0.0064558	2.7472	9777200000	0	0	715760000	359380000	488980000	0	0	0	185790000	0	293610000	282640000	0	0	373800000	0	111440000	0	80906000	0	0	0	0	0	0	0	0	0	0	0	182480000	0	206380000	178080000	484620000	273390000
Q14165	Malectin	MLEC	4	13	13	13	10	32.233	292	292;146;173;217	0	55.662	9569000000	115370000	33460000	188080000	63604000	119850000	19718000	170950000	138440000	114880000	100400000	71920000	55576000	169230000	164350000	140400000	95525000	95207000	48933000	68034000	57071000	106430000	35083000	264280000	211310000	159510000	131690000	41208000	48212000	152040000	66407000	68682000	123920000	222590000	108640000	170890000	80194000
F8WAD8	Disintegrin and metalloproteinase domain-containing protein 22 (Fragment)	ADAM22	6	13	13	13	11	89.519	804	804;906;342;196;264;330	0	66.799	9561800000	153820000	71047000	88444000	44701000	79537000	13824000	39334000	213990000	92600000	147690000	55389000	55968000	110330000	115130000	97803000	103570000	124390000	33795000	66029000	43612000	110610000	50929000	290950000	153640000	149250000	139750000	41127000	68814000	208990000	234530000	98132000	169220000	128310000	58265000	161260000	76749000
V9GY83	Low affinity immunoglobulin gamma Fc region receptor II-a (Fragment)	FCGR2A	8	2	2	2	2	21.467	190	190;317;136;137;266;310;322;323	0	23.837	9497900000	114260000	77374000	136090000	82290000	76408000	9870900	225460000	199590000	143250000	80576000	28135000	56913000	152200000	170710000	56690000	41275000	0	14558000	42296000	61164000	235670000	60614000	179160000	255880000	119790000	241490000	36797000	22889000	177420000	164540000	125760000	56195000	123880000	58785000	79252000	58162000
P55291	Cadherin-15	CDH15	1	14	14	14	12	88.915	814	814	0	323.31	9423100000	48092000	62523000	105860000	83427000	107450000	14153000	52902000	98210000	210970000	252400000	107520000	22554000	174140000	91784000	216090000	74968000	71717000	33975000	86474000	50473000	150920000	21628000	349570000	229680000	163770000	114800000	43653000	47663000	118540000	196550000	91305000	155090000	18312000	46088000	95508000	75687000
P02750	Leucine-rich alpha-2-glycoprotein	LRG1	1	9	9	9	6	38.177	347	347	0	207.39	9354600000	167620000	51277000	293150000	121010000	62543000	76185000	5040600	31207000	29913000	85900000	228120000	189690000	24166000	33855000	140030000	45481000	76886000	66177000	91815000	38749000	255150000	65416000	251540000	96084000	26381000	69506000	28888000	110300000	59011000	77763000	96205000	10619000	216220000	118610000	106420000	89519000
A0A087X054	Hypoxia up-regulated protein 1	HYOU1	11	14	14	14	13	104.78	937	937;999;1000;656;677;678;211;224;2789;3172;3176	0	52.451	9316400000	171990000	87606000	150570000	78559000	63164000	13509000	31378000	201410000	76288000	75092000	76432000	90468000	222200000	167140000	72122000	113950000	52032000	12170000	136860000	41624000	73157000	33606000	306490000	108460000	71909000	63861000	16269000	66654000	91561000	195510000	116540000	70936000	12098000	104720000	213850000	90830000
Q9UN36	Protein NDRG2	NDRG2	22	8	8	0	8	40.798	371	371;287;284;252;218;224;219;194;118;172;173;86;129;99;148;141;140;139;136;149;77;154	0	68.366	9312800000	143010000	18350000	198010000	70067000	115490000	5024100	51600000	72235000	104390000	56903000	70579000	45825000	227080000	121550000	107790000	75748000	6474000	16365000	71054000	43510000	135020000	13552000	284070000	134060000	89970000	68114000	16338000	29729000	192380000	52805000	42514000	137090000	116570000	89870000	158530000	47428000
P18669	Phosphoglycerate mutase 1	PGAM1	3	9	9	9	6	28.804	254	254;254;253	0	76.693	9193900000	127860000	6711400	141340000	39594000	110240000	12134000	25872000	52862000	146320000	77345000	82084000	34045000	213370000	136910000	153200000	80627000	83662000	33991000	103510000	49600000	114180000	6484500	231040000	143010000	204580000	112450000	13404000	53809000	75453000	66811000	56729000	80550000	189180000	89616000	152260000	76891000
K4DIA0	ICOS ligand	ICOSLG	3	5	5	5	5	51.925	473	473;302;192	0	323.31	9138900000	538960000	55811000	21278000	20259000	0	90687000	77132000	48756000	45736000	127010000	210360000	69484000	48198000	121240000	24589000	81351000	111450000	16337000	30529000	33544000	148060000	19140000	190890000	131560000	141440000	90760000	22306000	7360000	280300000	36247000	49280000	236600000	31153000	135240000	57371000	77157000
Q8IZS8	Voltage-dependent calcium channel subunit alpha-2/delta-3	CACNA2D3	4	30	30	30	20	123.01	1091	1091;525;126;46	0	98.025	9128700000	116360000	40853000	133630000	27243000	89077000	19089000	307020000	192980000	101570000	88650000	61708000	55958000	246350000	141360000	66540000	42504000	39757000	14960000	62672000	23218000	93915000	35108000	254970000	155380000	97742000	169990000	19150000	10228000	307790000	135700000	75498000	125490000	153460000	77027000	106340000	48686000
I6LM06	Fibroblast growth factor receptor 3	FGFR3	6	8	8	8	7	39.183	364	364;792;806;112;734;802	0	22.062	9064900000	82161000	29954000	133050000	24455000	131660000	15139000	51637000	120500000	171360000	128020000	99454000	48409000	298540000	142010000	131110000	50690000	42278000	0	38618000	28708000	91503000	20566000	271600000	140500000	124450000	71774000	18001000	23291000	245210000	176160000	105580000	117410000	158320000	59081000	189740000	52628000
Q86UD1	Out at first protein homolog	OAF	2	6	6	6	4	30.688	273	273;157	0	29.136	8982500000	85829000	61386000	162610000	51262000	99070000	4080400	147170000	253420000	105770000	80067000	33587000	41309000	175670000	125620000	112070000	39310000	45715000	15069000	47573000	24891000	131390000	36252000	279940000	160120000	197420000	131110000	18459000	30219000	248160000	150070000	82306000	208770000	64946000	168130000	101030000	48582000
Q16706	Alpha-mannosidase 2	MAN2A1	1	30	29	29	24	131.14	1144	1144	0	63.375	8961300000	86406000	68793000	169860000	30941000	121180000	11898000	53977000	268070000	86166000	53593000	76691000	35946000	215020000	101830000	102200000	61075000	44321000	17844000	61034000	33932000	80228000	62236000	254820000	117520000	127100000	106360000	15686000	40686000	163800000	94334000	74057000	146600000	72272000	72186000	172560000	96356000
Q14393	Growth arrest-specific protein 6	GAS6	1	16	16	16	14	74.925	678	678	0	62.381	8939600000	121130000	83214000	148720000	89862000	84744000	18864000	21159000	177010000	84048000	97039000	54047000	16453000	194980000	60284000	109360000	107930000	77931000	43649000	58712000	56563000	131330000	35666000	239480000	118260000	166910000	68273000	51155000	66145000	188070000	101210000	87942000	138570000	120730000	114670000	128110000	115120000
B4DNG0	Olfactomedin-like protein 3	OLFML3	2	13	13	13	11	38.982	345	345;406	0	273.24	8932500000	78516000	52882000	186020000	78240000	238640000	10450000	54109000	75101000	116610000	66252000	128290000	103940000	151260000	103710000	144650000	65682000	74171000	17215000	79340000	40878000	88092000	35887000	134260000	53665000	91602000	78709000	18952000	17676000	15923000	116360000	39040000	119080000	85128000	163470000	113700000	88047000
E9PLK3	Aminopeptidase	NPEPPS	10	23	23	23	19	102.99	915	915;919;478;169;201;65;141;163;127;158	0	47.335	8721700000	216590000	85669000	201470000	35084000	125920000	29202000	51234000	108810000	140720000	81442000	74932000	13383000	235590000	54218000	150660000	22439000	59129000	20086000	110410000	52588000	71703000	56559000	315250000	85399000	143700000	89636000	36814000	34421000	75496000	149100000	62354000	68584000	191660000	86843000	103020000	44196000
P52799	Ephrin-B2	EFNB2	1	7	7	7	4	36.923	333	333	0	43.701	8689400000	171240000	84327000	124810000	58419000	83945000	22947000	75262000	138770000	134820000	67216000	57635000	68860000	146000000	134780000	99064000	75996000	74969000	22678000	76714000	26714000	106190000	28196000	188220000	142500000	104470000	77745000	22717000	89640000	247670000	147720000	95081000	132360000	136130000	97513000	109690000	82639000
O75503	Ceroid-lipofuscinosis neuronal protein 5	CLN5	11	11	11	11	8	41.496	358	358;304;191;197;201;207;248;270;273;125;36	0	21.341	8546200000	152620000	75447000	212300000	88950000	166620000	32254000	55042000	64308000	141240000	141090000	91797000	87536000	83134000	78645000	118710000	67633000	70856000	29944000	26655000	56423000	139840000	31287000	161540000	128080000	99168000	42930000	38093000	38380000	71333000	233260000	61047000	178760000	152330000	122020000	134380000	73759000
P10721	Mast/stem cell growth factor receptor Kit	KIT	1	13	13	13	11	109.86	976	976	0	39.698	8417700000	154030000	38954000	189650000	78373000	102040000	13494000	41130000	40174000	209110000	142790000	67649000	35742000	161350000	118010000	216150000	121890000	77771000	33616000	107580000	34624000	95948000	30877000	81893000	178810000	44896000	33076000	20956000	51415000	284200000	158500000	49204000	107940000	111190000	64607000	163930000	49495000
P00740	Coagulation factor IX	F9	1	14	14	14	11	51.778	461	461	0	45.347	8245700000	155920000	58210000	206310000	78849000	134810000	13085000	33142000	38903000	77391000	70180000	67309000	39656000	55154000	47717000	165940000	74270000	76360000	27513000	70008000	52503000	329060000	43541000	186940000	55644000	104900000	42299000	9378700	35292000	100320000	116050000	70364000	136000000	102460000	96469000	181860000	66159000
P15924	Desmoplakin	DSP	1	59	59	59	43	331.77	2871	2871	0	185.01	8227000000	113050000	25561000	86343000	28136000	45638000	186420000	51194000	62508000	41067000	212280000	77821000	33934000	54620000	20851000	100640000	30971000	218500000	67600000	60695000	3561400	57966000	736420000	11947000	27066000	316520000	469430	49073000	244370000	22099000	18176000	39488000	14637000	37819000	47703000	283940000	47282000
P15586	N-acetylglucosamine-6-sulfatase	GNS	5	10	10	10	9	62.081	552	552;496;584;247;303	0	59.842	8220200000	143690000	41454000	194620000	77131000	187150000	58049000	32024000	28453000	205600000	177380000	152890000	79790000	120700000	59929000	170760000	54343000	64357000	15306000	74281000	57783000	78859000	36408000	145300000	80864000	115920000	63137000	52616000	82532000	33411000	130340000	46093000	80854000	127910000	74901000	141090000	56554000
P26927	Hepatocyte growth factor-like protein	MST1	4	19	19	19	11	80.319	711	711;725;715;195	0	34.644	8216400000	56748000	34872000	171710000	130180000	111280000	7593300	60595000	16264000	67648000	77799000	116590000	143950000	81531000	93032000	131640000	69319000	47156000	17655000	40997000	31847000	126280000	25436000	144540000	111650000	55262000	50995000	11740000	16608000	12809000	221070000	62301000	180200000	70068000	142070000	121670000	90580000
P53634	Dipeptidyl peptidase 1	CTSC	2	12	12	12	9	51.853	463	463;244	0	50.741	8077300000	223510000	69633000	248960000	74751000	177790000	32214000	20622000	72018000	189780000	118370000	117470000	83212000	108050000	47271000	203480000	115140000	67778000	20193000	76030000	59463000	132930000	37313000	156070000	115120000	108050000	55071000	45034000	53933000	72604000	110260000	39946000	116480000	106870000	91506000	66626000	77492000
Q9NY97	N-acetyllactosaminide beta-1,3-N-acetylglucosaminyltransferase 2	B3GNT2	2	11	11	11	6	46.021	397	397;563	0	27.173	8065300000	47818000	41673000	196980000	51362000	119360000	5777600	121310000	174230000	110110000	78193000	53199000	53066000	220450000	106930000	83873000	82194000	20527000	9737900	78223000	35377000	104550000	19842000	413960000	88323000	208540000	90572000	20440000	25622000	188570000	131020000	141180000	101570000	49150000	87932000	55052000	58895000
P35443	Thrombospondin-4	THBS4	2	17	17	14	13	105.87	961	961;870	0	72.8	8009900000	93456000	17865000	263460000	32278000	164630000	9555500	176460000	35118000	125390000	149540000	130240000	35504000	261160000	139640000	124610000	23467000	72335000	17214000	66162000	14791000	105800000	7693400	304410000	85643000	161750000	36172000	11623000	38549000	41122000	38302000	53042000	46943000	138230000	128970000	173100000	51188000
P32119	Peroxiredoxin-2	PRDX2	2	9	8	8	7	21.892	198	198;136	0	18.805	7968900000	73594000	67549000	56683000	61267000	94262000	14509000	95866000	113960000	75076000	54971000	38750000	34884000	92962000	142530000	80048000	60047000	64507000	164360000	63224000	35225000	422080000	58777000	242060000	100090000	228380000	140110000	12655000	3841900	105470000	82810000	161960000	153630000	66435000	86364000	65078000	38487000
O60462	Neuropilin-2	NRP2	2	18	18	18	12	104.83	931	931;101	0	98.385	7964400000	106890000	65606000	141890000	70148000	102230000	12240000	86941000	145840000	88264000	115080000	72582000	70429000	149550000	88332000	87568000	53353000	57383000	30712000	45583000	34126000	117350000	26820000	118790000	136470000	114560000	65202000	29765000	48422000	167160000	144680000	61006000	192630000	171140000	112420000	148480000	56238000
P03952	Plasma kallikrein	KLKB1	5	21	21	21	19	71.369	638	638;686;514;141;148	0	60.501	7919900000	87540000	91002000	178610000	116490000	179040000	8791400	21866000	7928900	59322000	38344000	152050000	196380000	42446000	64890000	206690000	64886000	27967000	25450000	205080000	51619000	383880000	88298000	73412000	104050000	12315000	12814000	19686000	33859000	19465000	39791000	65332000	26231000	104920000	111770000	70412000	70163000
P02671	Fibrinogen alpha chain	FGA	2	21	21	21	16	94.972	866	866;289	0	323.31	7859600000	13642000	8131200	41919000	44340000	121580000	6696500	6517100	24054000	20206000	4046900	106470000	28506000	50094000	26276000	98086000	45365000	53969000	18883000	83281000	36473000	503620000	33502000	130450000	23336000	21866000	31643000	10489000	59764000	31154000	66674000	63494000	34775000	77224000	87572000	99577000	63404000
A0A3B3ITK0	Thrombospondin-2	THBS2	3	23	23	21	22	130.52	1177	1177;1172;83	0	72.524	7832000000	86596000	101200000	115470000	62398000	114360000	11585000	46341000	59649000	89646000	141670000	126040000	102040000	133250000	107310000	141260000	54724000	80803000	22081000	111840000	34615000	112120000	29579000	205670000	72167000	118240000	39830000	32500000	40195000	53877000	123490000	68627000	24871000	71672000	57101000	47438000	34444000
P13796	Plastin-2	LCP1	3	21	21	19	21	70.288	627	627;246;66	0	61.458	7819100000	85421000	64547000	157400000	66062000	121920000	21708000	77686000	51392000	72686000	82639000	117020000	58074000	84043000	69185000	170970000	75370000	171820000	82246000	116550000	43818000	164000000	44111000	111060000	70556000	72082000	77167000	46231000	51969000	66280000	95627000	73139000	176980000	75074000	131890000	38575000	42254000
Q9BXR6	Complement factor H-related protein 5	CFHR5	1	3	2	2	2	64.419	569	569	1	-2	7817600000	118880000	236790000	160210000	184260000	0	0	0	0	71547000	0	106890000	0	114360000	125160000	222460000	92534000	31674000	0	48122000	29444000	207090000	0	0	99346000	295370000	0	0	66963000	138370000	0	0	236390000	95824000	187970000	163690000	157140000
O14917	Protocadherin-17	PCDH17	1	17	17	14	15	126.23	1159	1159	0	75.331	7801800000	84206000	92189000	74496000	32222000	89889000	11656000	48478000	149290000	134430000	121780000	63627000	53922000	143330000	85491000	93287000	49928000	45947000	22235000	49932000	44600000	73281000	13174000	222020000	135690000	106820000	79384000	51980000	24074000	231920000	156300000	27277000	154590000	86388000	63089000	103400000	51668000
F5GZZ9	Scavenger receptor cysteine-rich type 1 protein M130	CD163	4	24	24	24	18	120.32	1109	1109;1156;1154;124	0	117.09	7794700000	130700000	59940000	118000000	64216000	77158000	20806000	103810000	59618000	96782000	121650000	84615000	101260000	102400000	94163000	113120000	78820000	79150000	42207000	46076000	35957000	139890000	31825000	61269000	118970000	59246000	63091000	41849000	28501000	78857000	84511000	22770000	35734000	99733000	92463000	109860000	70138000
A0A2U3TZU2	Glucose-6-phosphate isomerase	GPI	20	13	13	13	11	67.285	597	597;558;447;316;283;279;268;166;557;170;162;159;116;161;146;145;139;133;209;110	0	34.881	7767200000	120380000	14764000	91187000	20572000	95696000	31790000	75283000	104090000	93070000	131000000	18666000	32455000	119120000	103840000	84575000	59377000	17061000	18956000	62491000	28617000	76276000	28437000	297230000	109010000	149480000	60052000	14404000	47802000	156620000	147140000	43188000	28051000	177090000	59795000	129180000	67579000
I3L145	Sex hormone-binding globulin	SHBG	14	12	12	11	6	37.487	344	344;402;235;290;229;260;181;212;175;206;93;82;113;181	0	55.815	7758800000	156490000	67099000	156430000	192710000	73414000	0	53147000	26408000	50925000	17971000	140680000	218770000	70076000	56777000	179400000	122800000	3236100	1997500	55893000	27700000	265930000	154640000	295000000	89704000	63746000	57665000	9920900	22711000	39421000	52181000	42013000	64826000	130420000	285020000	168200000	84494000
Q9UNN8	Endothelial protein C receptor	PROCR	3	4	4	4	4	26.671	238	238;213;34	0	53.54	7731500000	164960000	52605000	157640000	46332000	165500000	45691000	81958000	157830000	76365000	52849000	46770000	57109000	128550000	72717000	88443000	36936000	16554000	19510000	21863000	24090000	104910000	39243000	231780000	94780000	33026000	137510000	23852000	32636000	148120000	91106000	75509000	146590000	115160000	34292000	120420000	81749000
D6RAC8	Matrix extracellular phosphoglycoprotein	MEPE	2	2	2	2	2	55.663	501	501;525	0.00079114	4.9266	7549600000	241880000	0	405130000	254890000	171950000	109290000	1320600	0	6950300	2388200	376820000	229300000	0	4211900	5100200	179870000	22117000	26219000	29218000	75854000	12547000	0	0	0	0	0	8216700	146770000	0	0	197780000	0	176880000	238580000	2818300	204260000
P98095	Fibulin-2	FBLN2	2	16	16	16	14	126.57	1184	1184;158	0	63.247	7497500000	23531000	60053000	125350000	82413000	162250000	16580000	59450000	97514000	164920000	98516000	48557000	24050000	145700000	71266000	137640000	59334000	34698000	15904000	61757000	43577000	77826000	13787000	160260000	61787000	91111000	106650000	23736000	50613000	150630000	75058000	53924000	117220000	88457000	67368000	47288000	66976000
P20916	Myelin-associated glycoprotein	MAG	3	7	7	7	5	69.068	626	626;131;158	0	37.644	7459400000	214200000	51102000	115690000	34085000	177970000	25463000	78268000	89011000	114840000	112320000	79022000	53276000	168790000	77114000	101720000	41209000	39628000	18482000	73374000	20506000	28057000	22381000	350090000	79761000	108280000	80201000	20153000	62241000	103240000	70800000	36646000	121410000	199160000	103290000	175640000	56893000
P30101	Protein disulfide-isomerase A3	PDIA3	1	19	19	14	15	56.782	505	505	0	67.808	7415400000	145780000	48659000	128470000	55793000	80894000	23983000	74220000	92733000	133560000	84449000	62509000	53307000	115150000	104230000	139480000	111670000	58424000	16114000	107550000	37437000	82414000	54293000	129550000	137750000	89034000	50122000	30632000	44978000	120940000	111540000	41773000	17673000	150930000	52954000	110120000	71900000
Q02487	Desmocollin-2	DSC2	2	14	14	14	10	99.961	901	901;758	0	323.31	7309700000	122910000	31408000	125070000	48953000	75655000	11124000	83760000	118880000	47060000	96505000	77410000	44556000	103340000	92178000	103320000	70951000	26011000	25481000	47846000	19203000	67693000	34202000	227190000	144300000	129920000	81593000	22104000	49535000	87623000	69187000	100040000	66984000	138310000	77242000	130640000	61704000
P55283	Cadherin-4	CDH4	3	5	5	5	5	100.28	916	916;822;566	0	148.8	7268800000	88095000	63004000	118170000	45711000	95376000	21458000	52751000	85477000	94097000	58763000	43511000	33554000	163290000	129110000	118440000	45588000	42477000	23944000	42329000	31524000	97576000	52569000	137050000	132800000	82068000	90594000	22432000	36876000	125480000	81380000	103000000	85253000	161360000	83475000	56699000	92995000
Q8IUK5	Plexin domain-containing protein 1	PLXDC1	6	8	8	8	7	55.76	500	500;460;222;182;98;124	0	27.62	7267600000	152330000	84860000	141510000	39661000	98513000	14707000	293200000	170770000	91431000	98556000	72272000	44684000	222020000	91801000	68296000	36300000	38095000	6990700	60786000	28871000	68157000	32895000	215360000	82934000	135340000	162100000	17466000	39597000	64517000	41919000	8568200	114480000	137470000	62997000	106010000	43175000
C9IZP8	Complement C1s subcomponent (Fragment)	C1S	1	1	1	1	1	11.808	103	103	0.0069182	2.6007	7148600000	122050000	54875000	30082000	0	70314000	20244000	0	116500000	82801000	93778000	76617000	0	117450000	72141000	97675000	0	106790000	57379000	38030000	0	193340000	40925000	131490000	166610000	111620000	11492000	0	62663000	200260000	114540000	0	41978000	185060000	115320000	113200000	70022000
A0A087X0K0	Collagen alpha-1(XV) chain	COL15A1	2	9	9	9	9	140.06	1374	1374;1388	0	25.142	7126800000	240920000	47076000	140840000	32165000	26610000	7190800	60410000	50815000	29430000	222150000	9823800	81833000	10830000	57822000	10353000	51122000	21084000	8816400	12706000	45697000	254370000	46044000	120530000	318220000	202110000	26089000	79817000	33074000	116760000	247910000	45468000	139120000	75672000	134250000	96303000	83985000
P14151	L-selectin	SELL	1	6	6	6	6	42.187	372	372	0	93.189	6986700000	145260000	50272000	168820000	104840000	116950000	17652000	64438000	81835000	61347000	119840000	87677000	128790000	63979000	33371000	167150000	60525000	70638000	36982000	86552000	37957000	81464000	50366000	125110000	61812000	56574000	31954000	18877000	45431000	97443000	143830000	35369000	136470000	116030000	45706000	62278000	47688000
A6NGN9	IgLON family member 5	IGLON5	1	7	6	6	7	36.794	336	336	0	85.262	6960600000	166610000	49088000	198370000	36460000	99189000	13720000	64453000	72207000	138220000	71929000	46339000	87651000	159600000	93903000	87018000	45559000	63377000	14287000	98836000	57847000	83102000	23729000	165800000	122280000	48243000	54456000	17232000	4560500	88332000	101190000	19942000	41671000	119530000	53035000	94297000	90760000
Q8NFY4	Semaphorin-6D	SEMA6D	4	14	14	13	12	119.87	1073	1073;219;148;198	0	58.225	6956500000	180770000	37917000	115360000	38174000	79866000	37500000	142000000	63832000	152680000	70198000	57222000	28099000	157450000	197950000	85630000	37523000	20156000	19940000	63466000	24535000	47766000	37426000	140860000	71144000	64634000	50175000	35672000	46534000	106020000	145600000	44993000	74810000	54477000	31408000	89735000	69628000
Q8N3T6	Transmembrane protein 132C	TMEM132C	1	20	20	19	16	121.79	1108	1108	0	52.884	6953100000	91166000	44594000	166550000	66489000	126320000	10004000	68700000	59530000	108940000	112230000	73795000	29298000	169410000	114280000	69837000	41574000	46671000	18458000	64050000	32433000	77797000	24159000	145930000	86754000	126060000	101710000	29323000	39868000	82532000	92335000	49616000	73998000	138270000	74020000	70529000	29196000
Q5TG12	Protein-tyrosine-phosphatase	PTPRK	6	14	14	14	14	164.2	1458	1458;1472;1439;204;248;343	0	52.682	6946500000	83046000	51662000	62738000	36472000	114420000	13321000	72570000	85412000	101920000	132260000	50124000	60699000	125860000	127640000	57666000	35907000	10107000	13474000	47713000	34484000	75826000	32369000	135920000	78836000	119880000	76161000	33478000	19678000	196050000	210660000	69865000	176520000	83966000	93303000	95832000	43100000
P00390	Glutathione reductase, mitochondrial	GSR	3	10	10	10	5	56.256	522	522;123;131	0	21.528	6861200000	114260000	33464000	135120000	33642000	96020000	12633000	90570000	86552000	79821000	56192000	64905000	27056000	124670000	62371000	106810000	40673000	45933000	18479000	52362000	36731000	143420000	52509000	155660000	101370000	126470000	58404000	20092000	34829000	66487000	101730000	35811000	50538000	193370000	62436000	118730000	53817000
Q9H2E6	Semaphorin-6A	SEMA6A	5	18	18	17	13	114.39	1030	1030;1047;545;159;114	0	48.629	6852500000	76419000	39207000	83822000	53105000	115230000	24980000	34089000	24815000	118430000	155140000	87674000	43014000	154080000	65814000	123960000	78112000	103540000	24707000	82566000	38705000	64107000	21496000	150230000	77804000	94128000	38704000	29628000	44874000	135470000	165890000	64207000	77945000	124350000	95890000	121030000	77973000
O94769	Extracellular matrix protein 2	ECM2	3	15	15	15	11	79.788	699	699;160;164	0	110.75	6766200000	64032000	51487000	180930000	53353000	112370000	0	69436000	117650000	61342000	58337000	61400000	32943000	57609000	33613000	85265000	86071000	19316000	4896200	44670000	16921000	84964000	24118000	125870000	45957000	61728000	43815000	12547000	11809000	180290000	141520000	53613000	191470000	42850000	108880000	122810000	83248000
Q93091	Ribonuclease K6	RNASE6	1	4	4	4	3	17.196	150	150	0	9.1826	6659800000	652070000	0	0	0	230800000	71920000	0	0	291880000	0	0	38310000	0	0	230850000	35444000	0	67034000	0	0	0	0	93563000	73845000	51461000	39253000	48905000	0	111260000	0	0	65972000	0	0	0	0
Q04756	Hepatocyte growth factor activator	HGFAC	3	11	11	11	9	70.681	655	655;662;634	0	41.232	6656800000	115800000	54839000	178230000	128810000	123410000	19795000	43870000	41219000	60986000	43110000	72564000	68376000	28904000	66013000	229560000	74602000	55420000	31017000	57195000	23207000	249780000	113740000	65542000	59350000	39099000	32041000	14103000	44032000	45552000	43014000	32370000	77248000	56547000	45896000	157130000	59905000
Q08431	Lactadherin	MFGE8	3	10	10	10	8	43.104	387	387;268;75	0	27.513	6638400000	171550000	80754000	138550000	52926000	110520000	11094000	37153000	90401000	70210000	133410000	16425000	0	152640000	28559000	31036000	3627200	17294000	11129000	58368000	27344000	64712000	8275600	184410000	81242000	56084000	99399000	14536000	10249000	240900000	121730000	10905000	115790000	90803000	53425000	43149000	22071000
Q02809	Procollagen-lysine,2-oxoglutarate 5-dioxygenase 1	PLOD1	3	18	18	18	16	83.549	727	727;283;225	0	49.389	6634400000	126770000	61607000	138960000	52083000	106000000	12674000	52673000	53204000	119960000	154260000	72237000	74559000	95883000	55910000	83161000	21035000	40763000	19453000	100050000	44958000	114360000	42230000	106670000	77639000	62814000	128900000	23804000	26234000	38200000	111800000	123280000	86779000	113400000	66993000	89053000	54757000
C9JE82	Voltage-dependent calcium channel subunit alpha-2/delta-2	CACNA2D2	3	21	19	19	17	129.21	1144	1144;1150;1153	0	55.147	6616800000	143240000	70480000	107860000	51435000	87185000	15728000	73034000	41720000	154500000	157820000	85053000	64461000	171800000	72313000	101690000	60398000	35561000	20692000	42429000	40841000	51822000	27855000	111320000	105940000	48730000	48524000	35376000	38619000	47010000	117030000	57765000	38834000	84635000	53459000	84989000	55373000
Q99784	Noelin	OLFM1	5	7	7	7	4	55.342	485	485;208;99;129;163	0	23.388	6588100000	128380000	3841300	162000000	41251000	111690000	10923000	46715000	67727000	112120000	66122000	44153000	27082000	232900000	70955000	68352000	83982000	20961000	5072500	55256000	27828000	65897000	34314000	118860000	75786000	103980000	61635000	23748000	68588000	213640000	75440000	85520000	180130000	112720000	78680000	108600000	76567000
Q9UBX1	Cathepsin F	CTSF	3	10	10	10	9	53.365	484	484;282;82	0	79.266	6584600000	65709000	50553000	129610000	98850000	143920000	8699800	81825000	50577000	107810000	88837000	83487000	91730000	87657000	32459000	123950000	68433000	70451000	26587000	98233000	54719000	138740000	28409000	64550000	77151000	33451000	29832000	19363000	34978000	48458000	111690000	70274000	85439000	21929000	107870000	102810000	74274000
A0A0A0MS86	Centrosomal protein of 290 kDa (Fragment)	CEP290	15	3	3	3	3	69.431	590	590;647;857;2267;2322;2424;2438;2472;2479;2482;2735;2766;512;527;571	0.0074673	2.5067	6575200000	9549800	14381000	0	24999000	37556000	844090	20430000	376370000	9708400	0	18255000	482850000	20892000	0	823970000	13095000	0	3769900	27111000	3649600	13111000	12147000	84680000	32025000	0	21374000	0	21179000	17997000	22786000	0	25582000	413900000	53394000	38145000	29251000
A0A0G2JPR0	C4a anaphylatoxin	C4A	2	138	1	1	103	192.87	1744	1744;1698	0	9.9873	6510800000	0	0	563580000	353460000	0	0	0	0	294220000	564220000	0	0	0	0	541660000	198740000	0	0	0	0	0	0	0	0	0	0	0	0	0	0	250710000	0	0	0	0	0
Q9Y2E5	Epididymis-specific alpha-mannosidase	MAN2B2	3	18	18	18	14	113.98	1009	1009;958;953	0	41.652	6497300000	118160000	30057000	136100000	49612000	163110000	24776000	29043000	43553000	79092000	66667000	68168000	133710000	55237000	160650000	78654000	53304000	18155000	15071000	18803000	37264000	52362000	38732000	190190000	53790000	103200000	20273000	16882000	49849000	96359000	112910000	50216000	70113000	99605000	75723000	187050000	113270000
Q9BRK3	Matrix remodeling-associated protein 8	MXRA8	1	9	9	9	7	49.131	442	442	0	73.453	6486800000	66825000	37292000	73596000	40935000	99297000	10974000	48714000	88221000	119740000	80678000	63389000	39592000	166910000	58437000	146450000	26309000	35937000	15444000	52439000	13248000	97328000	27585000	145090000	77476000	115550000	27955000	20139000	27400000	114880000	85791000	33072000	138700000	122910000	93711000	154290000	104100000
P33151	Cadherin-5	CDH5	4	9	9	9	6	87.527	784	784;406;131;110	0	16.578	6415300000	98149000	56839000	131740000	59423000	80246000	10198000	95607000	122430000	82506000	57413000	65897000	56562000	91219000	61017000	108870000	50666000	33441000	13260000	49526000	17375000	113510000	40352000	211200000	112530000	106120000	29458000	11219000	12944000	94903000	57449000	23280000	54512000	88185000	92718000	125010000	85392000
Q08345	Epithelial discoidin domain-containing receptor 1	DDR1	31	14	14	14	11	101.13	913	913;767;767;286;267;250;209;196;196;170;166;153;160;493;493;147;142;139;138;132;126;122;114;112;100;69;85;78;73;70;63	0	47.387	6412500000	115800000	29493000	91800000	31164000	142740000	22363000	44951000	25883000	121110000	111090000	66796000	36946000	102320000	100420000	104950000	43356000	68426000	28435000	29260000	38324000	40155000	18223000	58198000	82283000	73716000	27221000	34864000	32463000	107940000	179830000	49002000	69456000	131510000	90601000	101730000	68684000
Q8NBJ4	Golgi membrane protein 1	GOLM1	4	15	15	15	10	45.333	401	401;105;121;80	0	119.18	6368900000	60934000	33880000	176830000	55388000	49386000	23299000	0	37358000	111220000	57457000	162310000	30577000	140190000	60438000	108910000	45784000	92878000	37573000	69237000	41213000	112990000	24960000	118700000	99970000	132820000	16636000	39632000	44813000	90466000	37702000	72224000	67949000	69720000	140470000	50930000	63740000
Q92743	Serine protease HTRA1	HTRA1	3	7	7	7	7	51.286	480	480;374;221	0	16.514	6367500000	52786000	48008000	122940000	37762000	102330000	8575700	102530000	115420000	92877000	84982000	56743000	36152000	105400000	61048000	73527000	32290000	28701000	13346000	33745000	23633000	78338000	26399000	254900000	74291000	197700000	63541000	6773700	25033000	81462000	152310000	43064000	64220000	154880000	83018000	108380000	78314000
P27824	Calnexin	CANX	11	13	13	13	13	67.567	592	592;170;308;131;144;168;189;107;134;78;96	0	31.869	6299000000	60622000	40564000	61238000	16558000	44936000	18403000	160140000	139110000	78376000	52845000	32103000	18897000	143290000	104250000	70383000	42213000	35269000	8477900	26808000	19370000	62788000	38030000	162960000	134330000	108240000	60986000	17860000	11987000	188230000	126960000	41245000	141280000	83055000	58269000	104420000	12932000
Q8TER0	Sushi, nidogen and EGF-like domain-containing protein 1	SNED1	2	15	15	15	12	152.2	1413	1413;599	0	61.36	6287000000	67731000	15904000	95615000	43084000	117900000	4632800	74586000	58939000	101230000	64626000	51982000	26606000	93352000	72290000	112900000	36484000	32232000	13672000	52815000	33028000	72637000	8040000	153600000	94337000	81380000	61245000	22832000	37454000	84420000	41015000	27486000	132190000	57593000	122870000	135280000	76335000
Q8WUJ3	Cell migration-inducing and hyaluronan-binding protein	CEMIP	2	28	28	28	23	153	1361	1361;145	0	58.507	6281000000	75257000	51130000	115980000	61943000	86464000	17620000	56694000	57474000	84801000	114280000	90424000	36886000	73520000	70830000	84434000	32843000	45194000	14545000	41821000	25541000	79110000	43656000	98344000	97885000	88018000	13134000	22231000	38017000	63858000	92681000	29076000	84453000	69132000	104910000	87538000	53917000
Q9NZP8	Complement C1r subcomponent-like protein	C1RL	6	7	7	7	6	53.498	487	487;314;110;187;191;194	0	14.739	6257000000	110770000	46854000	132580000	73236000	113050000	8795100	27670000	59419000	28780000	61372000	42402000	153910000	53122000	57160000	46525000	35474000	36970000	18558000	34484000	30879000	85063000	58036000	146120000	96124000	41715000	55149000	10880000	24564000	84931000	109400000	66334000	94525000	81793000	71424000	158560000	66158000
O94760	N(G),N(G)-dimethylarginine dimethylaminohydrolase 1	DDAH1	2	12	12	12	10	31.121	285	285;185	0	28.073	6225000000	116180000	32075000	56835000	9564400	79487000	9242000	72827000	53963000	69652000	43819000	12950000	18964000	151000000	50728000	65026000	10627000	29327000	15352000	42653000	28515000	77330000	15082000	305770000	101870000	60627000	68574000	17488000	13940000	240690000	114310000	60945000	46107000	123440000	46533000	37973000	16909000
Q92954	Proteoglycan 4	PRG4	3	16	16	16	13	151.06	1404	1404;162;853	0	45.526	6219900000	55351000	48077000	137370000	51288000	52728000	7492900	4584600	20702000	62965000	31442000	97764000	12002000	72208000	16992000	139920000	2557900	41969000	5568100	101050000	6992900	19833000	35064000	119920000	9317700	49285000	31592000	28850000	61801000	30023000	141590000	46124000	91298000	23086000	52481000	68015000	18256000
Q12913	Receptor-type tyrosine-protein phosphatase eta	PTPRJ	4	9	9	9	6	145.94	1337	1337;1338;1342;120	0	41.33	6203200000	147970000	22640000	90792000	23496000	106710000	28077000	67779000	36698000	67165000	79067000	74246000	73438000	112510000	66169000	82464000	37524000	60780000	14580000	45658000	16956000	81074000	28245000	114880000	102550000	140450000	49801000	22194000	25879000	179260000	91147000	59809000	55395000	68127000	35464000	113160000	61947000
P05937	Calbindin	CALB1	3	11	11	10	6	30.025	261	261;119;102	0	25.906	6164500000	194430000	61478000	150560000	23503000	49364000	21445000	18630000	28465000	101770000	120710000	36907000	16575000	20492000	30121000	125920000	37102000	77541000	32605000	36003000	29673000	55277000	44645000	455840000	106400000	189340000	20053000	15225000	21409000	66741000	91561000	49689000	36154000	221910000	41358000	147730000	37042000
Q9H8L6	Multimerin-2	MMRN2	3	9	9	9	9	104.41	949	949;123;295	0	69.988	6012100000	150920000	17014000	167730000	63445000	41577000	1099900	60336000	81823000	138870000	89685000	40089000	30256000	120650000	110940000	131420000	72512000	32019000	12663000	34470000	31161000	115460000	24569000	170120000	138210000	54235000	39642000	14212000	22083000	118040000	53044000	65591000	25173000	36782000	94511000	112700000	36401000
Q8WY21	VPS10 domain-containing receptor SorCS1	SORCS1	5	15	15	15	14	129.63	1168	1168;926;937;945;714	0	26.54	5932300000	63824000	22264000	118440000	43405000	112730000	10318000	52974000	67427000	73915000	35719000	64699000	48650000	193740000	218540000	57724000	30059000	21723000	7084900	32844000	12966000	54922000	13647000	195140000	83615000	200320000	78751000	15580000	10450000	221010000	93479000	28453000	52794000	117870000	67617000	88152000	70481000
Q9Y279	V-set and immunoglobulin domain-containing protein 4	VSIG4	3	9	9	9	8	43.987	399	399;296;274	0	46.017	5903900000	84315000	34633000	68695000	28313000	53733000	3323000	34372000	64539000	66865000	0	46022000	33419000	89175000	42448000	105320000	55315000	65060000	8112700	31768000	11506000	96430000	77741000	178650000	56025000	90273000	69451000	15175000	42741000	140870000	46079000	21055000	53128000	139730000	74011000	75555000	24737000
P55287	Cadherin-11	CDH11	7	12	12	12	8	87.964	796	796;670;222;34;53;65;70	0	41.367	5865300000	82315000	69512000	86758000	25834000	77220000	16250000	92691000	104890000	66283000	93804000	49527000	15102000	116960000	76236000	85651000	37246000	34701000	21058000	38910000	26992000	71089000	28686000	128160000	118420000	80560000	95686000	29161000	26894000	186600000	121620000	36349000	42559000	87481000	64236000	48866000	43061000
Q14C87	Transmembrane protein 132D	TMEM132D	1	19	18	18	12	122.31	1099	1099	0	144.75	5811800000	69316000	53230000	85409000	16611000	51651000	6313100	186810000	92379000	106570000	45938000	46833000	30909000	281890000	112350000	33215000	16415000	33970000	8725900	17870000	17729000	70108000	13836000	101700000	140340000	47616000	111100000	11463000	4473200	185100000	60954000	40794000	111880000	68398000	40620000	50744000	25371000
Q9Y5F6	Protocadherin gamma-C5	PCDHGC5	1	12	12	12	12	101.92	944	944	0	152.65	5772700000	28355000	59690000	32492000	21785000	67764000	3671400	65981000	98051000	74932000	91026000	36568000	2241300	189940000	44721000	33878000	23814000	16358000	1918500	30049000	12837000	47571000	17875000	308200000	112110000	139910000	296120000	6327800	13580000	176180000	107560000	37259000	156330000	11282000	32568000	54129000	31968000
H7BY57	Neurofascin (Fragment)	NFASC	2	42	3	3	30	116.59	1041	1041;298	0	43.935	5761900000	144010000	14457000	118750000	44094000	36921000	39004000	60023000	161430000	72196000	51184000	33283000	125570000	256660000	29963000	65558000	13442000	0	0	72989000	13080000	30280000	54093000	74310000	25298000	36936000	87364000	2185400	7125200	52277000	63706000	47364000	44587000	72238000	13278000	99854000	33915000
Q8IW52	SLIT and NTRK-like protein 4	SLITRK4	1	6	6	6	6	94.33	837	837	0	25.552	5735300000	69494000	72267000	67599000	18437000	56460000	10653000	155820000	225800000	79024000	97230000	12830000	24797000	209390000	48625000	11520000	18244000	3547400	5679800	52797000	12569000	27597000	18670000	173460000	33916000	242620000	127500000	1511600	46264000	227760000	52416000	73811000	158210000	25447000	73075000	37315000	32262000
Q15904	V-type proton ATPase subunit S1	ATP6AP1	7	7	7	7	6	52.025	470	470;230;281;128;273;133;134	0	28.705	5734000000	51941000	68255000	57686000	15518000	42411000	11450000	15647000	102640000	37698000	85696000	5101000	24027000	33358000	24323000	8619600	24091000	3359400	0	5273300	18950000	48915000	13314000	490210000	102810000	204540000	29909000	11008000	58796000	189740000	79589000	119650000	41267000	67119000	54637000	71218000	67362000
P10153	Non-secretory ribonuclease	RNASE2	1	3	3	3	2	18.354	161	161	0	7.6566	5732000000	73395000	33773000	49791000	32790000	25568000	13407000	72958000	131200000	54598000	76560000	61021000	62508000	76979000	74659000	92494000	0	59602000	20443000	40874000	15353000	126630000	38252000	99206000	28876000	121690000	37457000	10764000	18790000	155660000	75624000	47590000	49288000	146570000	105460000	49709000	59965000
Q96B86	Repulsive guidance molecule A	RGMA	4	10	10	10	8	49.347	450	450;458;341;90	0	66.254	5707400000	60643000	32793000	86313000	30802000	94944000	10034000	67191000	99042000	51458000	66908000	52582000	26054000	196290000	52974000	113360000	24152000	23354000	6958800	43206000	14815000	39049000	13038000	172760000	64368000	127540000	126310000	5087600	13327000	193450000	100330000	39292000	121610000	50644000	39230000	59963000	55839000
Q06418	Tyrosine-protein kinase receptor TYRO3	TYRO3	3	3	3	3	3	96.904	890	890;845;121	0	7.1042	5680700000	159300000	87305000	186380000	5323100	143440000	823300	3578300	221020000	155930000	156000000	91445000	12997000	211740000	23033000	134460000	11441000	47288000	2099900	75665000	5602300	12189000	0	193640000	126660000	123050000	2099500	2374300	1769700	19988000	17839000	77543000	18015000	185900000	13627000	224300000	9693200
Q8NCW5	NAD(P)H-hydrate epimerase	NAXE	3	6	6	6	5	31.674	288	288;245;260	0	18.669	5660700000	121620000	37770000	111330000	24008000	77669000	12404000	85879000	137670000	72908000	32591000	42087000	37536000	117240000	80397000	49262000	29057000	46642000	18957000	29383000	36730000	70896000	43073000	188710000	59263000	73084000	62983000	24995000	27146000	158020000	32482000	63415000	89319000	156450000	26721000	92911000	22642000
Q6UWR7	Glycerophosphocholine cholinephosphodiesterase ENPP6	ENPP6	2	8	8	8	8	50.24	440	440;194	0	21.337	5656300000	139140000	70906000	156980000	63834000	139380000	9874400	15622000	31140000	134560000	141060000	61828000	69383000	89316000	42103000	96414000	49049000	34757000	17817000	38832000	27351000	38452000	18829000	58951000	87687000	63625000	25207000	17549000	24264000	31280000	47424000	36385000	33171000	140850000	70413000	121380000	57987000
P14923	Junction plakoglobin	JUP	15	20	20	20	13	81.744	745	745;235;276;295;297;702;715;737;744;752;774;779;780;781;783	0	52.991	5644400000	84552000	20850000	59913000	30702000	42749000	93146000	82515000	82681000	53471000	166030000	90780000	64779000	46550000	19282000	71133000	29815000	121550000	52056000	41248000	2245000	37632000	288530000	20122000	18457000	403230000	3237900	18897000	96460000	9333100	18158000	38716000	24417000	16908000	58767000	130490000	49416000
Q86SF2	N-acetylgalactosaminyltransferase 7	GALNT7	2	19	19	0	18	75.388	657	657;199	0	64.665	5569600000	32004000	27375000	39405000	21121000	40331000	13297000	83581000	105930000	84077000	73514000	51643000	37146000	100740000	47418000	83929000	41193000	47730000	24351000	49046000	25988000	77083000	3299300	151590000	115110000	110110000	23976000	8941600	20143000	58325000	48127000	42866000	82643000	41905000	51148000	103390000	71815000
D6RGW2	Neurexophilin-3	NXPH3	2	3	3	3	3	38.817	354	354;252	0.0021898	3.8322	5549300000	0	1492700	3624600	279840000	5543400	1024600	0	2311500	5513200	0	375500000	77980000	6856200	2840100	4997800	0	2315700	0	1749300	1134600	1429600	0	8803600	1105000	4559000	5222000	512410	2145200	4524300	0	0	7337100	0	7822500	4937000	0
P50895	Basal cell adhesion molecule	BCAM	3	12	12	12	9	67.404	628	628;588;286	0	28.012	5477600000	41642000	37768000	42236000	9838800	57161000	12417000	100630000	101320000	50531000	54928000	55675000	23630000	107380000	77285000	76937000	36351000	58399000	25889000	19095000	16234000	38630000	15295000	173830000	136430000	34330000	35172000	26205000	28637000	175800000	111790000	43030000	55471000	84094000	59680000	102280000	6654600
O60568	Multifunctional procollagen lysine hydroxylase and glycosyltransferase LH3	PLOD3	6	19	19	19	14	84.784	738	738;264;270;66;125;171	0	45.949	5467500000	105090000	44012000	151580000	55726000	120590000	10928000	35369000	34385000	149710000	51092000	71033000	50695000	83906000	40482000	84817000	33663000	36489000	15630000	53360000	37854000	51430000	11087000	117060000	75189000	59681000	30122000	16703000	31517000	28676000	70332000	26402000	45253000	47100000	19398000	87141000	42568000
P15169	Carboxypeptidase N catalytic chain	CPN1	3	9	9	9	6	52.286	458	458;204;462	0	36.339	5456700000	72091000	57106000	123080000	53241000	104010000	12221000	42410000	27155000	26250000	23312000	74367000	121440000	30114000	33243000	138670000	54827000	10614000	15765000	79753000	34596000	218210000	47274000	113000000	77508000	39187000	43880000	5869800	2594900	21288000	72539000	208220000	37305000	38311000	58136000	77671000	43276000
A0A1W2PPX1	Cellular communication network factor 6	CCN6	5	5	5	5	3	35.845	321	321;354;130;219;237	0.0058862	2.8434	5436200000	143850000	0	192630000	134250000	124690000	8435700	0	100520000	49079000	0	131030000	0	48695000	0	27584000	0	30509000	25853000	6148500	0	64236000	73603000	162640000	0	57820000	7895500	30788000	26682000	0	0	41243000	0	107490000	0	140590000	0
P63104	14-3-3 protein zeta/delta	YWHAZ	10	11	11	9	10	27.745	245	245;246;168;125;130;137;51;75;92;98	0	323.31	5426300000	79410000	9308000	83850000	10821000	94439000	12400000	13563000	72321000	73953000	11325000	51185000	25184000	68230000	34167000	60253000	29591000	76379000	29144000	73895000	30773000	97196000	18194000	82953000	114050000	76023000	20237000	14127000	34988000	97772000	15317000	46173000	19345000	183330000	44242000	69445000	35782000
H3BLV0	Complement decay-accelerating factor (Fragment)	CD55	7	11	11	11	7	35.695	326	326;381;444;550;317;194;268	0	31.101	5382900000	48595000	0	88026000	0	51055000	15634000	97899000	127420000	70417000	0	47341000	0	107240000	97509000	71012000	61567000	53813000	0	27868000	45015000	144880000	0	174050000	153760000	88919000	40764000	38309000	32153000	164610000	131710000	49159000	119700000	112340000	76422000	106740000	57622000
P30740	Leukocyte elastase inhibitor	SERPINB1	4	13	13	12	11	42.741	379	379;206;405;415	0	37.55	5310400000	78275000	40795000	49829000	19936000	42226000	10820000	97918000	101670000	77285000	110850000	52236000	38118000	102940000	96414000	52726000	40933000	29436000	25551000	50087000	24869000	87842000	16488000	101180000	77558000	87847000	38168000	16013000	29458000	169120000	33943000	15635000	116360000	76703000	49471000	87820000	25444000
Q8WYK1	Contactin-associated protein-like 5	CNTNAP5	1	15	14	14	10	145.62	1306	1306	0	48.366	5295600000	91336000	12392000	99747000	39510000	71237000	6566400	92927000	73048000	71916000	78254000	43159000	35470000	207640000	98061000	70715000	19869000	28033000	16975000	57949000	31097000	39410000	20226000	209610000	67894000	90689000	89293000	17440000	7732800	104550000	35648000	52478000	154350000	81363000	42772000	110350000	64487000
E7ESX1	Chordin	CHRD	2	18	18	18	17	101.96	954	954;955	0	39.612	5248200000	65914000	65415000	104570000	30160000	81032000	10954000	56608000	68121000	73138000	42060000	44553000	30784000	147080000	78174000	85138000	38935000	29041000	12087000	41008000	23946000	63933000	14005000	235090000	80906000	83241000	72878000	4119900	26523000	89459000	49451000	17072000	64727000	65708000	54326000	66944000	40780000
O75711	Scrapie-responsive protein 1	SCRG1	1	4	4	2	1	11.081	98	98	0	36.741	5239700000	97143000	97022000	201080000	0	82943000	38666000	0	0	0	0	26671000	101000000	5195300	0	78701000	93865000	61302000	0	0	39127000	0	108420000	0	0	0	0	27261000	75144000	0	0	109310000	0	115110000	151550000	0	248580000
O43157	Plexin-B1	PLXNB1	1	12	12	12	10	232.3	2135	2135	0	23.697	5197200000	77387000	15322000	78169000	25674000	54390000	7828100	20199000	56806000	70174000	105510000	52710000	26129000	101470000	75405000	69433000	56284000	15935000	6231300	35900000	31814000	54109000	8538600	90269000	57773000	79221000	38640000	17761000	16549000	114200000	76637000	29627000	96574000	59377000	51790000	67208000	69737000
A6XND1	Insulin-like growth factor-binding protein 3	IGFBP3	7	7	7	7	7	28.98	263	263;270;291;194;143;153;132	0	50.57	5185500000	50529000	4971800	78230000	54086000	70553000	0	10871000	15377000	79483000	18239000	68123000	41318000	132330000	89868000	124410000	76958000	4035900	39218000	60527000	2705700	163170000	7858200	33620000	15697000	126060000	80877000	18815000	47313000	0	19418000	41797000	195670000	61360000	102840000	52863000	58527000
Q9UKM7	Endoplasmic reticulum mannosyl-oligosaccharide 1,2-alpha-mannosidase	MAN1B1	5	13	13	13	10	79.579	699	699;695;550;124;270	0	28.754	5119900000	72037000	42685000	79245000	23292000	71893000	5364400	25814000	60919000	112230000	73315000	43387000	1191800	143020000	30323000	121060000	23905000	27956000	14410000	41402000	16728000	48330000	34289000	147890000	52248000	69851000	50078000	9239000	22906000	103290000	139930000	42044000	145940000	81883000	39285000	92450000	68497000
A0A3B3IT68	5-3 exonuclease PLD4	PLD4	4	8	8	8	5	50.294	455	455;506;513;257	0	14.102	5119200000	82180000	33816000	45556000	4872700	55790000	10335000	54789000	43724000	91325000	86775000	16281000	47838000	113230000	71229000	71881000	56993000	12250000	4404100	17805000	20124000	64111000	27243000	139880000	72750000	86044000	52934000	3970300	9432500	91531000	144610000	1956100	52651000	17004000	13316000	80573000	59618000
O95206	Protocadherin-8	PCDH8	1	9	9	9	6	113.02	1070	1070	0	32.575	5093100000	39456000	4342800	76183000	29697000	54203000	3635700	56140000	82770000	27791000	47892000	12279000	13984000	153170000	60686000	31190000	16155000	16110000	7906100	18162000	25475000	49408000	15402000	226240000	91884000	32643000	203880000	19215000	21326000	220040000	42538000	25688000	148520000	69549000	41390000	72767000	17787000
P02792	Ferritin light chain	FTL	1	5	5	5	3	20.019	175	175	0	9.8243	5091100000	139260000	64800000	179480000	30457000	69626000	53502000	16346000	29381000	58610000	152930000	18850000	36227000	62008000	73555000	38495000	29754000	11981000	13638000	53026000	29804000	44521000	20148000	223170000	76226000	198510000	63189000	23005000	52116000	109370000	95336000	90127000	54658000	104170000	26653000	75195000	29612000
Q9UGM5	Fetuin-B	FETUB	4	8	8	8	7	42.054	382	382;317;103;119	0	34.192	5071700000	54571000	35530000	99024000	30918000	75520000	13234000	114170000	98585000	30228000	49288000	63050000	33320000	35413000	53186000	86862000	29321000	40984000	19783000	23299000	26176000	228450000	82031000	65248000	87243000	34285000	18613000	12108000	22435000	34797000	113840000	71279000	41604000	26908000	37315000	91782000	68468000
P35626	Beta-adrenergic receptor kinase 2	GRK3	4	2	2	2	2	79.709	688	688;387;408;689	0.007458	2.5026	5059500000	65423000	0	41910000	6163000	54710000	3795500	16677000	0	82648000	78671000	54764000	4906100	163570000	11323000	65186000	6685900	47199000	38472000	45861000	23707000	65364000	6155700	43335000	15650000	62000000	0	16767000	11069000	368070000	98620000	38389000	379230000	79602000	12463000	69908000	16869000
Q92485	Acid sphingomyelinase-like phosphodiesterase 3b	SMPDL3B	4	7	7	7	4	50.813	455	455;407;269;102	0	16.566	5053200000	87198000	29660000	148370000	68183000	122250000	12660000	14940000	19090000	102030000	103330000	53808000	44383000	57913000	60394000	134190000	69076000	44997000	18756000	78794000	59883000	40164000	7587500	126310000	69586000	60222000	43151000	34258000	30811000	66681000	147560000	42950000	50328000	82173000	35151000	98786000	56555000
O75093	Slit homolog 1 protein	SLIT1	4	4	4	4	2	167.92	1534	1534;1461;409;781	0.0096618	2.3392	5023800000	148620000	15959000	26807000	50057000	4351500	7522500	8725800	12590000	156580000	7764600	129250000	35746000	32006000	22550000	37834000	34335000	154930000	21979000	59441000	31344000	21155000	7365000	49327000	5083300	38387000	10908000	15725000	43407000	40348000	16405000	21986000	24012000	23151000	7868700	15692000	27297000
Q9UBG0	C-type mannose receptor 2	MRC2	2	19	19	19	16	166.67	1479	1479;345	0	65.316	5022900000	126640000	43880000	52791000	36248000	79514000	7576600	74026000	81320000	53960000	53388000	24290000	32394000	86210000	44560000	57291000	26402000	17060000	12012000	36740000	24208000	48142000	20335000	133900000	66397000	41701000	9530000	8435700	30338000	154990000	67365000	44937000	90501000	73027000	74324000	95643000	49260000
Q9GZX9	Twisted gastrulation protein homolog 1	TWSG1	2	5	5	5	3	25.017	223	223;184	0.00084246	6.1155	5017400000	106880000	11843000	131760000	43183000	85537000	20804000	66883000	103790000	96087000	21395000	37287000	59804000	59668000	106050000	73710000	12085000	22853000	15292000	32577000	9072900	22483000	0	221890000	29869000	85991000	52189000	17819000	31754000	25265000	30229000	57754000	28074000	141230000	129700000	107470000	44583000
B4DXG7	cDNA FLJ57652, highly similar to Ephrin-A3	B4DXG7	2	4	4	4	2	26.105	233	233;238	0	11.61	4945100000	66669000	0	87133000	17587000	29690000	5974500	32270000	148260000	73273000	53176000	33581000	35060000	118730000	98032000	27000000	30199000	30499000	13915000	27797000	21347000	44369000	29053000	147220000	81692000	72520000	78654000	19321000	21104000	75686000	67355000	44607000	81911000	80804000	50049000	59744000	28713000
P04070	Vitamin K-dependent protein C	PROC	4	8	8	8	7	52.071	461	461;495;236;175	0	19.964	4920900000	102680000	32681000	62516000	33221000	55904000	10807000	44281000	72431000	73759000	95804000	43775000	20218000	106630000	60744000	60108000	36327000	45621000	4077800	47568000	15079000	72542000	16815000	148950000	62953000	28278000	110940000	12160000	13107000	99186000	31120000	32690000	23423000	3347600	43314000	83315000	49802000
Q9UNW1	Multiple inositol polyphosphate phosphatase 1	MINPP1	1	13	13	13	10	55.051	487	487	0	46.92	4826400000	54957000	16929000	68190000	25482000	69222000	5064300	16625000	50021000	61037000	35652000	45619000	28011000	96075000	0	35506000	15614000	21758000	15531000	38867000	17766000	67453000	13551000	175740000	40036000	118930000	58220000	10203000	45600000	144220000	97790000	41819000	74980000	28022000	18751000	44301000	33202000
Q10472	Polypeptide N-acetylgalactosaminyltransferase 1	GALNT1	2	15	15	10	13	64.218	559	559;387	0	81.266	4822300000	86164000	34605000	97642000	44571000	51930000	10195000	52305000	38676000	72185000	79133000	27076000	30932000	49252000	91218000	66060000	62798000	37893000	27029000	30508000	35423000	88344000	22469000	81751000	122690000	75371000	25625000	21283000	34112000	72563000	84373000	65590000	28309000	50706000	66475000	31506000	71087000
P37837	Transaldolase	TALDO1	4	11	11	11	8	37.54	337	337;318;50;93	0	25.633	4758600000	57418000	24464000	92263000	31066000	45745000	2977100	145300000	138420000	33317000	65903000	16396000	27070000	38441000	37193000	45253000	48759000	41808000	29533000	83303000	39125000	96307000	10042000	90719000	80552000	72698000	55528000	5313600	24282000	59381000	45973000	22886000	0	110470000	46454000	38695000	30609000
O75078	Disintegrin and metalloproteinase domain-containing protein 11	ADAM11	3	9	9	9	8	83.418	769	769;569;517	0	240.27	4740900000	75233000	54991000	90937000	24061000	75732000	11904000	86803000	27653000	81684000	76431000	32164000	21945000	91089000	71058000	54721000	40683000	14366000	12543000	36568000	31755000	68133000	25672000	99903000	101960000	59788000	51685000	16369000	26261000	122710000	25499000	35762000	8984300	60655000	29546000	103830000	59756000
Q14520	Hyaluronan-binding protein 2	HABP2	1	12	12	12	9	62.671	560	560	0	67.729	4732700000	121750000	68068000	153390000	33492000	164990000	2497600	10038000	16166000	26994000	12962000	70639000	57781000	19021000	48340000	56648000	58178000	10284000	10460000	49830000	16352000	90973000	52472000	110250000	32605000	77933000	37569000	11603000	24060000	9628800	30719000	27274000	20152000	32801000	42636000	104320000	108170000
J3QS23	Cerebellin-2	CBLN2	3	5	3	3	4	12.16	108	108;110;224	0	7.3061	4708600000	57995000	40821000	67683000	24352000	56159000	8434200	83914000	113100000	35820000	58864000	8424500	28241000	95326000	111860000	0	29190000	9278700	6587300	32847000	19076000	30974000	8120300	169800000	100090000	54290000	25702000	14306000	14116000	114470000	69482000	34178000	97676000	112750000	55422000	56337000	29578000
P15144	Aminopeptidase N	ANPEP	3	15	15	15	13	109.54	967	967;65;122	0	26.001	4672900000	89298000	29152000	108300000	47290000	56007000	20343000	111220	30037000	38767000	32288000	46242000	62762000	79919000	56338000	92302000	47063000	16686000	11916000	57131000	28184000	94584000	31204000	124690000	61209000	66721000	38595000	14535000	23656000	58556000	53551000	83700000	57730000	51015000	24825000	98108000	32526000
Q8N2Q7	Neuroligin-1	NLGN1	3	12	9	8	9	96.367	863	863;608;367	0	60.302	4582800000	82623000	23485000	81088000	17028000	88813000	5759200	40513000	38160000	84710000	83460000	35128000	26245000	138790000	58634000	72359000	34346000	25429000	17805000	57822000	23645000	43214000	18812000	85891000	84557000	40149000	38612000	8948800	23017000	86468000	91693000	28620000	43068000	72413000	38870000	69225000	41359000
Q86UN2	Reticulon-4 receptor-like 1	RTN4RL1	1	7	7	7	5	49.065	441	441	0	8.819	4561800000	78627000	35442000	101540000	22477000	79800000	7001200	44546000	84442000	90916000	52956000	38337000	29210000	139740000	78466000	33654000	18634000	19417000	10888000	45217000	21080000	26230000	7259700	106630000	63599000	72882000	65233000	10666000	17435000	153220000	107240000	41071000	75206000	99286000	44121000	75223000	33110000
P04040	Catalase	CAT	1	19	19	19	12	59.755	527	527	0	86.426	4508300000	27992000	8438200	35872000	13508000	56149000	24845000	25024000	46964000	34438000	47527000	47782000	41362000	56312000	54912000	48031000	16235000	62823000	314470000	29603000	38487000	467930000	17921000	24547000	24921000	79046000	84859000	20874000	17869000	8211700	23383000	181720000	80465000	21220000	30159000	28459000	7138500
E7EWD3	Disintegrin and metalloproteinase domain-containing protein 23	ADAM23	2	12	12	12	9	92.045	832	832;832	0	18.347	4505900000	70701000	41528000	74764000	7937500	70028000	4754400	73378000	25624000	22605000	73974000	10924000	7402800	131100000	39867000	17235000	27276000	19671000	7125400	8637200	8266600	77936000	7054300	196510000	124840000	93018000	143350000	4720800	13913000	76354000	171540000	5042200	141500000	75250000	28329000	60018000	31401000
A0A087X089	C-C motif chemokine	CCL14	3	4	4	4	4	13.06	115	115;93;65	0	15.137	4497600000	65654000	41631000	45210000	25384000	29311000	10727000	31297000	36944000	38986000	86110000	18880000	49185000	23522000	63692000	56277000	51537000	52547000	25783000	17094000	29080000	107390000	40594000	116690000	104940000	52361000	12748000	16494000	21505000	34390000	96016000	17990000	59304000	94558000	135350000	61035000	46879000
Q8NES3	Beta-1,3-N-acetylglucosaminyltransferase lunatic fringe	LFNG	2	12	12	12	7	41.773	379	379;248	0	27.852	4484100000	52306000	51744000	77950000	29209000	79016000	4058000	19988000	41861000	133800000	92418000	62924000	2578500	89999000	17172000	109160000	10766000	45390000	22683000	49958000	19113000	86513000	10154000	162730000	74870000	54240000	17353000	16793000	34132000	14920000	23622000	61760000	11323000	52760000	44280000	24880000	74379000
M0R1Z9	Doublesex- and mab-3-related transcription factor C2 (Fragment)	DMRTC2	5	3	3	3	0	15.178	134	134;161;165;367;418	0.009822	2.4261	4446500000	0	0	0	0	0	9035500	0	0	40093000	0	0	0	0	0	48803000	0	0	0	0	0	39748000	0	0	32952000	0	0	0	0	0	0	0	0	0	0	0	0
Q96RW7	Hemicentin-1	HMCN1	1	21	21	21	21	613.38	5635	5635	0	44.55	4392500000	57779000	83257000	140470000	50621000	44697000	41382000	68688000	5205500	35522000	10574000	16732000	69526000	16352000	27937000	19864000	18879000	30210000	6693600	17928000	31049000	39095000	32142000	59240000	87226000	21373000	24078000	18760000	31657000	53978000	128710000	11654000	107540000	95542000	38801000	30542000	32184000
Q16620	BDNF/NT-3 growth factors receptor	NTRK2	1	6	6	6	4	91.998	822	822	0	66.722	4373000000	72935000	24806000	50426000	38725000	60080000	11545000	49937000	111680000	59222000	63415000	37716000	57113000	94548000	83553000	27365000	33952000	14547000	12108000	44914000	23065000	52389000	23085000	81937000	75250000	41789000	52882000	13445000	10982000	73890000	67083000	26843000	42088000	69976000	48181000	64014000	33241000
Q8IZP7	Heparan-sulfate 6-O-sulfotransferase 3	HS6ST3	3	12	12	11	10	54.843	471	471;236;277	0	49.023	4362400000	46792000	11487000	71221000	32425000	54719000	946100	71098000	116560000	50656000	57453000	22475000	5696500	159600000	103370000	51566000	36606000	15889000	13575000	21958000	18465000	61617000	11364000	167190000	100860000	50012000	107480000	15498000	13931000	85796000	49705000	35320000	48947000	79534000	50177000	62332000	28860000
E7EQB2	Lactotransferrin (Fragment)	LTF	4	24	24	22	21	76.625	696	696;708;710;182	0	106.13	4330500000	118690000	37491000	25522000	4386100	92551000	51563000	11673000	40556000	59676000	34238000	98025000	44065000	4965300	1458600	50454000	32348000	100780000	36291000	0	17270000	11944000	25913000	108740000	54815000	42811000	3394800	8747900	32814000	14516000	59095000	8860200	3824500	125220000	25448000	14025000	24801000
P04080	Cystatin-B	CSTB	3	3	3	3	3	11.139	98	98;54;83	0	21.2	4314700000	92363000	6298600	67973000	23671000	88693000	7204100	34333000	7727800	51889000	65754000	9283100	52333000	39707000	37879000	22624000	29256000	25094000	15064000	21149000	16132000	26492000	12654000	124210000	50103000	67148000	26330000	14348000	33884000	71591000	87158000	71883000	65300000	168220000	56951000	80960000	44953000
P00533	Epidermal growth factor receptor	EGFR	4	13	13	13	11	134.28	1210	1210;1091;1165;128	0	54.622	4301000000	85915000	50451000	79039000	34564000	66207000	9597300	59261000	59341000	80510000	68509000	54384000	44971000	102300000	65371000	68808000	29547000	26818000	6033700	33205000	11735000	48066000	29935000	142820000	49177000	80655000	55173000	6095100	18098000	36223000	69423000	34546000	43941000	57165000	20225000	44334000	11397000
A2A3C4	Adhesion G protein-coupled receptor B2 (Fragment)	ADGRB2	7	5	5	5	4	92.029	847	847;1466;1499;1500;1554;1585;507	0	6.7867	4266900000	48179000	13204000	94822000	30758000	83014000	4037500	25851000	96505000	62113000	15976000	36026000	16605000	143810000	100660000	56197000	31182000	32110000	3582000	37234000	15853000	14578000	9061400	112600000	117650000	71751000	108380000	17808000	12420000	119930000	0	46486000	0	100870000	59065000	76517000	56655000
Q969H8	Myeloid-derived growth factor	MYDGF	3	6	6	6	5	18.795	173	173;189;84	0	18.094	4204700000	66223000	17461000	33720000	37872000	40900000	8993500	4237600	8573600	70191000	27518000	57657000	40119000	45115000	36838000	74917000	69788000	71661000	12802000	44857000	14620000	33432000	49789000	91252000	49994000	62229000	36082000	17708000	14220000	33263000	48854000	25122000	13230000	29201000	38483000	90108000	19687000
Q8N6C5	Immunoglobulin superfamily member 1	IGSF1	5	11	11	11	9	148.93	1336	1336;1240;279;53;182	0	61.214	4193200000	52989000	37425000	111870000	42114000	80212000	8441900	48937000	41905000	75972000	115320000	43464000	21611000	118740000	70465000	84293000	43340000	15989000	11944000	53933000	25088000	49124000	18092000	103890000	51521000	32287000	44439000	4849400	12862000	6197000	67806000	44910000	33266000	48881000	33742000	88214000	50014000
Q99523	Sortilin	SORT1	3	8	8	8	7	92.067	831	831;60;118	0	20.662	4184200000	39143000	44291000	58082000	27212000	91684000	3736300	67010000	90118000	47932000	75632000	23517000	22991000	93620000	69298000	24954000	27022000	15245000	7408100	8382100	20647000	34694000	10563000	93755000	67166000	51733000	39511000	12030000	24625000	121920000	109360000	19927000	26614000	71824000	82035000	68866000	25195000
O14793	Growth/differentiation factor 8	MSTN	1	8	8	8	6	42.75	375	375	0	24.988	4162100000	78716000	36263000	96345000	41469000	47446000	9255500	31598000	47873000	102870000	97707000	48599000	37159000	59439000	36765000	107100000	74623000	38243000	19333000	34456000	30473000	66882000	43771000	99305000	57957000	63347000	8462400	17926000	32622000	44809000	52250000	47118000	75526000	45351000	28165000	12802000	17954000
O75752	UDP-GalNAc:beta-1,3-N-acetylgalactosaminyltransferase 1	B3GALNT1	3	5	5	5	5	39.511	331	331;251;201	0	54.231	4162000000	44071000	43510000	83660000	38902000	56231000	4044300	46131000	62213000	49035000	33862000	15650000	34747000	103050000	90626000	26430000	26328000	13312000	13525000	15000000	21882000	69966000	13713000	182010000	92670000	75882000	52126000	17794000	3956800	115200000	85462000	16925000	51102000	60141000	44217000	53825000	49613000
P26038	Moesin	MSN	5	20	20	15	15	67.819	577	577;103;116;148;115	0	52.637	4161900000	53014000	59688000	26519000	4544700	18848000	13648000	100640000	60610000	84415000	53101000	57766000	38461000	45351000	24462000	57697000	25585000	37182000	14838000	48890000	21302000	44593000	25416000	55457000	59281000	23817000	34187000	10330000	25732000	19785000	70680000	48407000	2266600	61365000	21870000	58396000	31872000
P09619	Platelet-derived growth factor receptor beta	PDGFRB	4	10	10	10	6	123.97	1106	1106;146;239;174	0	23.436	4145600000	71443000	30399000	98766000	50380000	85834000	17863000	54967000	59029000	49233000	33688000	41964000	19357000	31948000	32354000	40810000	15339000	35552000	12129000	47213000	12565000	15136000	10943000	199220000	58506000	136960000	86104000	7936800	17426000	94953000	120290000	26066000	109830000	85451000	35912000	123750000	43953000
P45877	Peptidyl-prolyl cis-trans isomerase C	PPIC	1	6	6	6	5	22.763	212	212	0	18.646	4140800000	84587000	23119000	73962000	0	40148000	15801000	73461000	119520000	39110000	88183000	47551000	41643000	40512000	67075000	45469000	19500000	57932000	7419700	25951000	26048000	23709000	15152000	87722000	57606000	50417000	0	13513000	0	113690000	35165000	12385000	101990000	55016000	75639000	79728000	75004000
P03950	Angiogenin	ANG	1	8	8	8	6	16.55	147	147	0	21.532	4121300000	148280000	17465000	149970000	65220000	94625000	6823000	15520000	0	48519000	31915000	57907000	80700000	16539000	18291000	52156000	31044000	59676000	27953000	53731000	29936000	30637000	15594000	9843100	18489000	955730	1717400	16338000	61037000	711790	1254300	23032000	0	74378000	32354000	61833000	45395000
Q13214	Semaphorin-3B	SEMA3B	4	12	12	11	11	83.121	749	749;754;406;214	0	19.058	4097300000	34495000	5269300	48412000	23510000	118890000	14368000	18098000	21977000	76343000	119060000	68073000	27781000	53268000	57793000	70856000	16857000	19481000	7598100	27714000	14710000	78886000	15059000	76031000	50010000	40274000	17220000	16922000	24468000	34084000	48037000	25788000	46696000	46587000	71470000	120630000	40312000
Q02413	Desmoglein-1	DSG1	1	14	14	14	9	113.75	1049	1049	0	39.397	4084400000	57895000	17726000	25020000	23805000	27369000	49686000	32412000	47420000	27361000	166950000	57671000	35684000	32166000	14562000	38259000	14161000	82838000	33884000	26678000	5131900	50762000	208220000	0	8121100	494130000	4443300	34799000	84836000	31774000	24070000	18702000	47571000	8068200	11472000	77984000	29136000
Q9P2E7	Protocadherin-10	PCDH10	1	13	13	13	11	112.93	1040	1040	0	52.557	4077100000	41035000	21178000	53651000	28978000	46622000	8657300	50027000	62077000	57115000	35696000	24762000	13643000	88338000	64761000	40066000	30190000	31072000	15893000	16108000	23438000	33928000	15793000	88129000	65694000	81683000	47987000	10068000	5493700	119380000	55814000	27699000	65235000	71068000	52095000	46164000	41573000
Q8NFP4	MAM domain-containing glycosylphosphatidylinositol anchor protein 1	MDGA1	5	18	18	18	11	105.79	955	955;973;129;159;77	0	45.674	4071400000	73309000	19120000	77020000	25431000	92477000	11251000	14615000	13703000	110280000	119570000	41528000	26805000	55501000	53037000	72495000	51519000	22353000	11665000	55693000	33555000	48979000	7304600	101580000	80033000	53659000	18461000	13441000	17402000	55274000	143400000	37441000	5062100	38642000	33582000	42659000	43169000
P35613	Basigin	BSG	5	6	6	5	4	42.2	385	385;221;160;189;132	0	23.73	4052200000	67704000	44862000	133230000	37343000	74562000	12117000	75816000	30787000	79767000	97862000	28823000	27824000	79664000	76117000	79555000	24185000	17335000	6186100	27175000	9219800	39059000	22984000	113210000	60529000	56816000	59290000	0	12897000	2171800	42515000	42370000	1657100	147450000	36061000	123120000	53884000
Q8N475	Follistatin-related protein 5	FSTL5	1	18	16	16	14	95.75	847	847	0	100.6	4028200000	28477000	40841000	113760000	24575000	55111000	5846300	18569000	24859000	93316000	142660000	37591000	14727000	77733000	52287000	32441000	19104000	36091000	7869900	39389000	11330000	45168000	12513000	114780000	37235000	52385000	26058000	15927000	22327000	37060000	87712000	31164000	86255000	3993300	24838000	42786000	16658000
J3QKW5	Cadherin-8	CDH8	6	6	6	6	5	52.548	476	476;532;744;745;799;425	0	15.241	4018300000	55132000	28068000	49559000	32125000	46404000	1957000	57014000	0	63954000	35086000	59265000	8546700	120300000	49683000	39758000	11890000	35293000	6001600	21150000	0	20105000	8821400	208740000	36266000	105630000	144190000	2867800	23925000	55807000	63363000	31729000	66219000	19491000	24789000	68687000	34093000
Q9NR48	Histone-lysine N-methyltransferase ASH1L	ASH1L	2	3	3	3	1	332.79	2969	2969;177	1	-2	4003300000	0	5192000	0	3337600	0	0	6153200	2546100	0	0	0	0	0	132930000	0	79351000	2822600	551300	0	0	80907000	0	231280000	157150000	299300000	0	0	715510	306080000	0	0	0	1850700	136790000	0	165790000
H0Y8A0	Myelin-oligodendrocyte glycoprotein (Fragment)	MOG	12	5	5	5	3	16.194	142	142;179;179;204;209;213;224;229;247;252;252;295	0	39.941	3959900000	82007000	5047300	96077000	17707000	63424000	13579000	67603000	13070000	75865000	78469000	19463000	12378000	61766000	30217000	58963000	28952000	34931000	19638000	27345000	14578000	32097000	4710700	124690000	73799000	66514000	20015000	19229000	28099000	35028000	72355000	25584000	23931000	143280000	22987000	135290000	34313000
Q15375	Ephrin type-A receptor 7	EPHA7	1	15	15	13	12	112.1	998	998	0	323.31	3945600000	20292000	14917000	66460000	30228000	23116000	9287500	34647000	78591000	40132000	57623000	12045000	34379000	64406000	103810000	27578000	32612000	22332000	12696000	44743000	31112000	67198000	27363000	108690000	107120000	32835000	44999000	17986000	15137000	190880000	94560000	23211000	113110000	49852000	14462000	53083000	15732000
P14621	Acylphosphatase-2	ACYP2	6	5	5	5	5	11.139	99	99;83;172;66;97;98	0	19.083	3935500000	71193000	15230000	74100000	20495000	46105000	7284600	50086000	84629000	37881000	42827000	12975000	23933000	43798000	90023000	18356000	39049000	10183000	5526800	3693700	14565000	39208000	23706000	147430000	73238000	66470000	43142000	12199000	19288000	83770000	105150000	28515000	109230000	97146000	39534000	92402000	56965000
O43405	Cochlin	COCH	7	12	12	12	11	59.482	550	550;615;513;438;434;193;202	0	18.643	3927000000	110400000	25876000	82716000	33908000	59723000	3146400	49473000	48528000	26707000	21308000	18422000	45284000	32330000	37550000	37954000	3147100	33349000	2755900	12852000	3023700	23519000	0	65130000	35020000	45677000	11020000	13841000	20660000	88618000	75418000	15697000	66134000	98893000	40231000	69304000	34453000
O43827	Angiopoietin-related protein 7	ANGPTL7	1	6	6	6	3	40.018	346	346	0	32.545	3920100000	24444000	6931500	61951000	27621000	66821000	7108600	5235000	13458000	101040000	163750000	182780000	216900000	55522000	58770000	53893000	18856000	31872000	23877000	15244000	0	23536000	4500500	60755000	47575000	196670000	4820300	43653000	19954000	0	141380000	6175800	61705000	28209000	66845000	52747000	11336000
Q08554	Desmocollin-1	DSC1	1	9	9	9	7	99.986	894	894	0	17.834	3917400000	66592000	18276000	32338000	16402000	26875000	27857000	80455000	91405000	19982000	146760000	56862000	27902000	19396000	24473000	48564000	19249000	46153000	28155000	30099000	4383200	54139000	201580000	39089000	37515000	326360000	7507100	20547000	84602000	29066000	58864000	20702000	45719000	59137000	9337400	38123000	22445000
O95428	Papilin	PAPLN	5	15	15	15	14	137.7	1278	1278;929;808;311;214	0	140.18	3913300000	10538000	34234000	16094000	22572000	33964000	5825500	62369000	71116000	28079000	49486000	6334500	4502600	67207000	50768000	13870000	11610000	11799000	7117900	15939000	19619000	84464000	39642000	169290000	101250000	148700000	30971000	7651100	8732600	101270000	65451000	19017000	73980000	6490300	15768000	26759000	53926000
F5GY55	DNA damage-binding protein 1	DDB1	2	6	6	6	5	121.71	1092	1092;1140	0	7.7386	3878100000	65508000	29435000	71305000	25403000	42391000	2026700	44101000	28478000	50519000	39528000	23635000	23301000	96163000	65814000	22409000	25488000	20465000	5710700	23874000	17839000	55968000	6567700	121300000	54099000	64775000	54961000	12532000	15406000	146950000	53125000	21046000	82226000	81178000	40047000	65700000	36478000
Q8IUX7	Adipocyte enhancer-binding protein 1	AEBP1	5	18	18	17	16	130.93	1158	1158;69;104;54;66	0	69.821	3870300000	31013000	27368000	53274000	2695800	35580000	4157200	39211000	23427000	64500000	15070000	63031000	21906000	57321000	5309600	98834000	20005000	66217000	7439900	27696000	6508800	5765400	13248000	125380000	8341100	30693000	23707000	21423000	12355000	24417000	61715000	39955000	46157000	54531000	17145000	40322000	9882100
Q92542	Nicastrin	NCSTN	6	6	6	6	5	78.41	709	709;275;219;316;232;255	0	14.703	3860500000	78307000	28562000	63452000	23570000	61473000	16642000	49324000	42906000	54335000	44165000	31299000	36628000	69002000	43973000	44072000	23046000	14622000	8120800	17335000	15086000	27738000	7079900	80282000	35971000	66168000	48152000	10534000	20524000	72005000	24342000	32788000	47708000	89147000	68282000	60904000	45678000
P29218	Inositol monophosphatase 1	IMPA1	9	9	9	9	8	30.188	277	277;265;180;101;126;174;211;109;153	0	22.695	3825600000	62206000	20821000	56812000	22750000	27220000	3482700	44756000	69074000	43977000	13358000	12604000	13744000	62462000	34457000	40911000	17778000	13554000	15249000	49613000	22516000	74460000	10497000	103080000	84972000	57399000	58062000	4023700	34494000	157670000	64523000	24598000	55648000	54107000	66554000	16042000	40490000
Q14DG7	Transmembrane protein 132B	TMEM132B	1	8	8	8	7	119.48	1078	1078	0	31.188	3823500000	34877000	21073000	68961000	22560000	61998000	3610700	65474000	82150000	51637000	32050000	23695000	24206000	130400000	94653000	38742000	18413000	5465000	4976000	19182000	13662000	43644000	6605200	148530000	60203000	84096000	97425000	13797000	4382000	109430000	57893000	18904000	51397000	54645000	40241000	45974000	29991000
P25774	Cathepsin S	CTSS	3	10	10	10	6	37.495	331	331;96;117	0	24.818	3811900000	56470000	11460000	75045000	36729000	45032000	1557000	28848000	42474000	86443000	11775000	27052000	64769000	13550000	19272000	45308000	22712000	47066000	17379000	31555000	20526000	17611000	4547200	111490000	72833000	37923000	31190000	23475000	22461000	15548000	11942000	23556000	43813000	60012000	42452000	102660000	45179000
Q9Y6N8	Cadherin-10	CDH10	2	12	10	9	8	88.45	788	788;436	0	26.238	3804000000	55599000	36149000	61940000	10349000	60866000	4192800	57084000	32823000	64711000	64200000	26689000	18131000	90630000	63627000	53972000	23052000	26511000	8028300	40044000	18099000	27857000	2326300	98738000	59796000	56012000	66604000	9446300	15474000	82151000	116110000	26020000	30134000	31335000	28848000	65082000	29547000
A0A590UJI0	UPF0606 protein KIAA1549L	KIAA1549L	2	8	8	0	6	229.54	2146	2146;1849	0	13.56	3732400000	47538000	14645000	81511000	6245100	11429000	2973400	11138000	153440000	55640000	32404000	33395000	3304600	132490000	33234000	8214700	2463700	31511000	4660300	4123300	3212500	21694000	11048000	156170000	12258000	84099000	125350000	8878400	0	85060000	77908000	47291000	73303000	43442000	30349000	83055000	29914000
Q9NS85	Carbonic anhydrase-related protein 10	CA10	2	6	6	6	3	37.562	328	328;276	0	45.512	3687900000	54196000	13192000	91799000	19468000	88058000	11489000	15954000	69907000	108000000	20478000	45934000	20794000	120700000	79329000	80661000	25082000	23782000	6057400	23792000	26178000	40124000	22337000	100460000	64165000	43296000	42064000	9461900	30196000	0	40229000	33884000	32962000	41958000	20860000	100960000	45136000
Q6ZRP7	Sulfhydryl oxidase 2	QSOX2	2	17	17	17	17	77.528	698	698;284	0	59.921	3679800000	40350000	41375000	50522000	21357000	41833000	3288400	19888000	69969000	71176000	79052000	8838000	10680000	86378000	29981000	38209000	25490000	16940000	11618000	34368000	9178700	43071000	19896000	143480000	37960000	80239000	12923000	8836400	29336000	80880000	64745000	51710000	48267000	10121000	18554000	56422000	51495000
Q8IXL6	Extracellular serine/threonine protein kinase FAM20C	FAM20C	3	11	11	10	8	66.234	584	584;261;21	0	38.475	3678900000	49405000	30760000	83585000	31707000	41586000	1326200	88433000	54960000	32582000	24873000	31819000	32038000	57071000	24397000	86852000	47681000	20635000	2712400	16462000	8857400	37193000	13551000	102390000	48174000	67062000	47276000	6784300	9771000	70515000	95040000	38775000	33524000	32609000	37819000	73813000	65875000
Q9GZP4	PITH domain-containing protein 1	PITHD1	3	8	8	8	5	24.178	211	211;98;70	0	30.993	3661900000	68951000	63850000	68838000	19310000	26290000	11957000	138190000	47256000	25319000	46740000	28096000	14199000	22564000	42732000	44453000	14986000	17098000	2742000	8643900	13533000	36866000	28139000	153650000	56392000	66915000	57435000	2898600	5166000	71394000	16787000	54824000	37330000	99088000	31923000	47617000	17063000
G3XAP6	Cartilage oligomeric matrix protein	COMP	2	16	14	11	11	79.696	724	724;757	0	69.267	3658200000	34130000	11130000	26758000	12261000	45381000	3772400	78420000	59326000	66472000	27080000	8552000	17154000	43755000	37687000	99035000	65072000	14517000	18663000	26271000	10683000	33264000	0	69797000	32277000	5192400	11920000	5301000	25841000	83221000	54052000	4291700	51750000	97367000	78571000	49748000	36293000
P04275	von Willebrand factor	VWF	1	26	26	26	17	309.26	2813	2813	0	102.81	3648200000	40174000	26286000	46997000	12639000	71954000	1046300	84752000	81196000	59383000	11392000	22311000	21580000	121890000	94473000	61553000	34106000	13385000	10357000	23556000	14146000	47274000	17022000	123940000	42794000	47141000	46204000	8665100	7288300	79619000	45471000	32859000	40163000	31074000	46637000	61260000	28335000
P57087	Junctional adhesion molecule B	JAM2	2	6	6	6	6	33.207	298	298;261	0	28.617	3645200000	57099000	30072000	66624000	7442200	67585000	0	31999000	58661000	71650000	42604000	40359000	24801000	87380000	58819000	89746000	14120000	16091000	7661600	10332000	18876000	54272000	19814000	76727000	66870000	54187000	39121000	0	3685500	74107000	61605000	33053000	85121000	73664000	46981000	13267000	12904000
Q9Y240	C-type lectin domain family 11 member A	CLEC11A	3	9	9	9	7	35.694	323	323;245;317	0	17.866	3617900000	4257000	13648000	33259000	26086000	66007000	5926100	35105000	67846000	71110000	26138000	28211000	6409400	136730000	67269000	42490000	13073000	10536000	7501900	15258000	5775100	24374000	16771000	141590000	26514000	69458000	61825000	10506000	32507000	7327100	51971000	34491000	32898000	7970500	62241000	26910000	27094000
Q08ET2	Sialic acid-binding Ig-like lectin 14	SIGLEC14	2	5	5	5	3	43.97	396	396;551	0	39.239	3609800000	44985000	14665000	46622000	25758000	71782000	6774800	16692000	40558000	27206000	52095000	48044000	4582200	22944000	19941000	95569000	20553000	47830000	3192300	6877200	8342200	73677000	13486000	96398000	21493000	83619000	28093000	0	2345600	120850000	11074000	22041000	0	90680000	62554000	44477000	15632000
Q16658	Fascin	FSCN1	4	8	8	8	5	54.529	493	493;120;132;137	0	17.095	3596500000	78765000	69742000	48980000	2793600	71828000	6936900	0	13768000	67382000	30283000	31935000	3814300	71841000	11357000	74455000	12155000	25428000	9831300	44594000	22769000	54667000	30226000	126180000	64332000	32521000	61345000	8003600	12394000	30264000	33872000	12396000	52699000	59924000	28362000	49430000	15123000
O00451	GDNF family receptor alpha-2	GFRA2	3	10	10	9	10	51.543	464	464;264;74	0	76.564	3594100000	22311000	11476000	39214000	10549000	37377000	5993300	56895000	77669000	43673000	34785000	23730000	21655000	101610000	77444000	39212000	16514000	25187000	10147000	7618300	13564000	51619000	16038000	97851000	60267000	51653000	82360000	9637300	3861200	107360000	55194000	20806000	91903000	36606000	31176000	38139000	17876000
Q96ID5	Immunoglobulin superfamily member 21	IGSF21	1	12	12	12	8	51.835	467	467	0	36.112	3553300000	55844000	19838000	60101000	23172000	46016000	3357600	59648000	50456000	68519000	26981000	28316000	20304000	122180000	37611000	53782000	27140000	21962000	7594800	25764000	7861500	26124000	8628900	162930000	56348000	75818000	60902000	7497800	10658000	93429000	52932000	30882000	56746000	34568000	10147000	38285000	33633000
P00918	Carbonic anhydrase 2	CA2	3	11	11	11	2	29.246	260	260;97;101	0	43.08	3548500000	6722700	0	11945000	0	36938000	7366000	6869000	5969000	27326000	31396000	0	16975000	0	20083000	16456000	1559900	22445000	235410000	16830000	40418000	1004100000	4377700	7845500	1760200	5143400	436370000	2582500	2732000	0	14204000	164660000	116300000	15820000	14870000	8607800	0
O15335	Chondroadherin	CHAD	1	8	8	8	7	40.475	359	359	0	59.234	3547900000	71217000	74913000	86117000	23765000	63606000	13479000	44235000	33426000	37932000	94843000	34041000	25923000	47826000	29414000	46427000	11784000	28480000	10252000	27853000	4656800	3347700	24078000	80889000	13165000	20017000	27702000	21883000	5732500	18921000	50182000	24543000	39584000	46809000	19823000	48898000	21709000
Q53Z42	HLA class I antigen	HLA-A	11	12	12	2	8	40.921	365	365;365;371;371;299;299;362;299;325;342;365	0	104.47	3541100000	82133000	49390000	94673000	43873000	135240000	21258000	180310000	187690000	39218000	40340000	59770000	64843000	16702000	11817000	8705400	5526600	10039000	1708800	108690000	82672000	87217000	33147000	35459000	18923000	23115000	10158000	33455000	5137800	42447000	6604500	15560000	15205000	44618000	17591000	32736000	19859000
P06702	Protein S100-A9	S100A9	1	5	5	5	3	13.242	114	114	0	59.984	3532200000	29281000	4276600	17443000	6142200	20740000	1209000000	6286000	50129000	11639000	42719000	24608000	13624000	9212400	5622400	27036000	9716600	9641800	53387000	17529000	1194600	32494000	13139000	5432800	6020700	85583000	7012500	22349000	15314000	0	0	16580000	12020000	20149000	23594000	0	15709000
A0A087WTT8	Contactin-5	CNTN5	3	11	10	10	9	112.32	1022	1022;1084;1100	0	44.086	3496400000	14143000	33105000	16829000	70341000	87084000	3807400	42681000	29154000	29116000	18184000	84146000	4262800	64667000	33161000	136390000	37849000	11332000	4711900	21193000	4840400	13804000	0	50223000	34870000	26164000	18962000	5933600	25414000	44336000	15754000	24629000	40552000	67155000	76617000	50280000	97823000
Q9NR34	Mannosyl-oligosaccharide 1,2-alpha-mannosidase IC	MAN1C1	4	7	7	7	6	70.91	630	630;401;450;362	0	12.897	3486900000	26104000	14673000	49704000	16261000	38022000	6046600	54847000	43690000	34709000	38501000	26530000	28999000	70824000	57542000	42308000	18967000	22184000	9582000	21097000	11064000	45393000	19583000	73865000	45490000	48287000	25319000	7545700	11337000	59252000	38301000	15660000	29858000	26422000	27767000	52426000	30971000
D6RGG3	Collagen alpha-1(XII) chain	COL12A1	6	34	34	34	32	333.2	3062	3062;3063;1874;638;756;207	0	66.265	3473200000	51677000	40447000	86899000	21204000	53419000	8593700	27532000	32751000	62729000	40404000	60715000	33697000	66026000	41126000	58167000	11814000	13911000	8227500	40576000	30025000	46592000	21107000	51970000	37504000	37918000	13459000	18040000	9835400	54627000	70148000	12057000	61305000	19771000	45165000	27034000	12105000
A0A0C4DH07	Latent-transforming growth factor beta-binding protein 4	LTBP4	9	33	33	32	31	169.46	1587	1587;1624;957;673;224;94;145;191;303	0	98.41	3460800000	4451700	18634000	34915000	11007000	21688000	2484400	40941000	61102000	57783000	22053000	30233000	14033000	40844000	60430000	76196000	32385000	21159000	10745000	0	9258500	34210000	5894300	86149000	49705000	9722300	22848000	11351000	11007000	163340000	74937000	6877000	162200000	9453000	42875000	55382000	32295000
U3KQG5	OX-2 membrane glycoprotein (Fragment)	CD200	5	5	5	5	4	22.522	202	202;278;150;62;195	0	16.157	3434100000	18781000	14611000	39844000	15107000	63663000	0	54459000	86331000	52801000	49316000	30298000	23905000	191360000	30060000	39501000	11608000	43477000	4575000	6651800	9769700	36107000	29641000	44943000	57199000	23501000	40007000	4768500	0	58037000	109840000	14332000	39269000	52354000	27987000	43217000	24759000
Q99497	Parkinson disease protein 7	PARK7	3	10	10	10	8	19.891	189	189;169;160	0	48.579	3411400000	39410000	22500000	24275000	10651000	16909000	8183500	23865000	79745000	40781000	38817000	38416000	8375600	56557000	11101000	25389000	8611600	33131000	3818300	57440000	15952000	46990000	3906400	78264000	41290000	77804000	19434000	5300900	49287000	65795000	41347000	21548000	47427000	22591000	19113000	17570000	12380000
Q8IUC8	Polypeptide N-acetylgalactosaminyltransferase 13	GALNT13	2	15	10	8	12	64.05	556	556;142	0	21.25	3386000000	53354000	14844000	56655000	19483000	47074000	1967600	24155000	27197000	29333000	75508000	28359000	13206000	64492000	59557000	48483000	26650000	20276000	9266200	17846000	30948000	44895000	22220000	94506000	54760000	60193000	37115000	11465000	20976000	59451000	65355000	21524000	64366000	24679000	36852000	50414000	21511000
P19835	Bile salt-activated lipase	CEL	2	13	13	13	12	79.321	753	753;756	0	38.522	3369300000	22461000	16354000	47745000	6576100	61062000	10529000	3040000	37588000	255600000	199010000	18605000	22827000	19155000	26604000	34980000	16007000	17402000	5063200	18994000	15017000	70067000	27870000	36618000	7079300	15001000	350170000	473130	27829000	0	44638000	11174000	2586300	54717000	18695000	26101000	10704000
A0A0A0MSN4	Angiotensin-converting enzyme	ACE	8	13	13	13	9	142.42	1242	1242;1306;739;282;119;138;168;208	0	26.836	3330100000	94009000	15155000	82636000	10103000	64195000	7363900	36913000	64001000	43098000	55722000	20898000	19097000	78698000	39992000	20483000	18616000	17530000	9982400	10453000	0	32197000	3389200	83353000	49508000	76182000	67299000	9575000	13732000	95272000	69712000	10495000	74525000	87398000	31144000	30712000	14700000
O43173	Sia-alpha-2,3-Gal-beta-1,4-GlcNAc-R:alpha 2,8-sialyltransferase	ST8SIA3	2	9	9	9	8	43.969	380	380;125	0	15.467	3305900000	14708000	13063000	31563000	12981000	24566000	1725200	68133000	57761000	26446000	19234000	14635000	0	104180000	37456000	34690000	5395100	15693000	4737600	22711000	10216000	7541600	2544300	172510000	34788000	110480000	69061000	5573300	11302000	75120000	36702000	13804000	66812000	12541000	16202000	17849000	27414000
P48745	CCN family member 3	CCN3	1	23	23	23	18	39.162	357	357	0	127.35	3304400000	46706000	40739000	56960000	19478000	45870000	13518000	29597000	44589000	31777000	36752000	22282000	17890000	37456000	40958000	30783000	15709000	26036000	13619000	33323000	15984000	26151000	12595000	82559000	49246000	30697000	17921000	13412000	16940000	19877000	64211000	19616000	28961000	27159000	28293000	29252000	16163000
Q9NPH3	Interleukin-1 receptor accessory protein	IL1RAP	4	7	7	2	5	65.418	570	570;113;193;215	0	18.287	3301400000	89101000	32586000	58057000	35902000	46725000	2091900	14631000	28178000	58356000	84298000	22529000	20104000	26923000	17666000	114910000	40963000	12965000	899450	6277400	31178000	109110000	33700000	141450000	102430000	59455000	21653000	0	33637000	9709800	32234000	31965000	58255000	54707000	68201000	111860000	35459000
O15240	Neurosecretory protein VGF	VGF	2	10	10	10	9	67.257	615	615;377	0	226.03	3281200000	0	9460600	4990600	428130	9186500	2751700	41482000	186700000	28240000	16907000	3393300	3101500	108980000	24523000	3419500	914220	22209000	7732400	3684000	2052500	17640000	13958000	141760000	31402000	107390000	51513000	7596200	16582000	351140000	45755000	11355000	59845000	0	21540000	12016000	39870000
Q9UKU6	Thyrotropin-releasing hormone-degrading ectoenzyme	TRHDE	2	11	11	11	9	117	1024	1024;194	0	15.209	3265600000	45553000	43990000	38995000	20599000	32569000	57431000	19079000	63800000	43446000	124180000	28467000	12506000	60255000	30918000	22379000	15110000	8417100	3241200	45253000	18793000	27855000	84885000	84925000	23489000	68747000	37705000	8472400	13800000	91992000	57642000	29482000	44793000	29760000	20906000	28692000	21140000
P06734	Low affinity immunoglobulin epsilon Fc receptor	FCER2	3	2	2	2	1	36.468	321	321;320;159	0.0074627	2.5034	3252800000	0	0	0	0	0	0	0	0	0	0	0	0	0	0	0	0	0	0	0	0	0	0	0	0	0	0	0	0	0	0	0	0	0	0	0	0
P12110	Collagen alpha-2(VI) chain	COL6A2	3	12	12	12	11	108.58	1019	1019;250;180	0	33.006	3244900000	47844000	24149000	39621000	22349000	59068000	4066200	14873000	16270000	65916000	45861000	27827000	25726000	72940000	45986000	36806000	30677000	21845000	11909000	16231000	18349000	54298000	12062000	59503000	39910000	45689000	17500000	12702000	20062000	18290000	18878000	16345000	54860000	13505000	70969000	23626000	18473000
P18428	Lipopolysaccharide-binding protein	LBP	1	6	6	6	5	53.383	481	481	0	14.873	3231200000	38085000	8951600	34605000	8437500	30083000	0	15795000	8590600	19989000	17599000	98831000	46025000	16585000	9639100	91729000	37118000	8965500	9562100	50213000	34926000	52128000	32725000	118630000	0	29812000	49178000	2583600	18022000	4410300	3500700	86513000	0	46726000	66672000	57443000	46642000
P48723	Heat shock 70 kDa protein 13	HSPA13	1	10	10	10	8	51.927	471	471	0	40.315	3212600000	57274000	49110000	78847000	20841000	27133000	5254600	49359000	8930300	46646000	60080000	27198000	17650000	61817000	40843000	15446000	21173000	9243800	2061800	28112000	14602000	52494000	12521000	131220000	56682000	46102000	32634000	1175700	6122700	49188000	62734000	3393300	78789000	39920000	21023000	47012000	49816000
C9JEU5	Fibrinogen gamma chain	FGG	5	13	13	13	5	50.322	445	445;453;461;119;123	0	70.731	3207500000	3804300	1516400	15035000	6692400	72616000	3560600	9846300	24283000	1783600	0	5557800	7194300	3876500	0	20161000	11048000	3858000	0	24978000	5459900	214450000	16924000	19198000	6176700	0	37229000	0	14287000	0	5861800	64731000	3344600	13931000	17563000	33306000	0
P26572	Alpha-1,3-mannosyl-glycoprotein 2-beta-N-acetylglucosaminyltransferase	MGAT1	9	13	13	13	7	50.878	445	445;199;95;103;104;111;115;127;153	0	21.027	3182200000	18900000	27034000	55968000	16708000	46231000	1688800	57377000	65866000	42921000	28690000	18771000	8212300	60991000	32933000	53382000	19827000	16366000	2266000	31172000	8337400	33920000	17642000	114510000	39669000	54468000	24872000	2330700	17980000	38978000	33874000	19414000	24475000	18080000	29943000	34110000	51317000
Q16674	Melanoma-derived growth regulatory protein	MIA	3	4	4	4	4	14.509	131	131;131;95	0.00083264	5.9041	3157400000	61816000	59366000	113830000	15555000	7292700	4642800	7835800	23654000	0	106600000	0	35087000	0	21192000	20192000	5616600	0	5024400	0	36455000	74443000	0	130440000	132030000	118910000	25262000	30031000	31389000	0	0	16829000	0	130760000	0	81850000	140120000
P16519	Neuroendocrine convertase 2	PCSK2	1	10	10	10	7	70.564	638	638	0	45.133	3091000000	39754000	29787000	66680000	5845600	47497000	6703600	39789000	114190000	97408000	84568000	38173000	2324300	163420000	44233000	43470000	2037900	9157400	3727700	27439000	13512000	19993000	0	91947000	41288000	50578000	90085000	14217000	5948400	35729000	5650700	29128000	18000000	44123000	14811000	20075000	20707000
R4GMM8	Roundabout homolog 2 (Fragment)	ROBO2	5	18	15	15	13	117.91	1070	1070;1378;1439;564;1250	0	31.884	3077800000	39557000	25956000	93420000	11951000	43171000	11222000	21187000	34510000	49078000	26094000	29902000	16744000	83972000	24453000	42591000	14519000	10522000	8866700	20088000	17104000	37402000	10838000	74585000	34790000	47892000	11418000	10182000	9904700	93207000	0	22528000	30169000	57340000	32044000	41002000	29135000
H0YM90	Tyrosine-protein kinase receptor	NTRK3	5	5	5	5	3	78.648	705	705;839;864;617;90	0	21.516	3077400000	69777000	24874000	84899000	0	41961000	0	3592600	0	56273000	21984000	42875000	33568000	32557000	18961000	64587000	39769000	25384000	0	20311000	7475100	30137000	0	81246000	49245000	22090000	72804000	4934100	15873000	0	112490000	11463000	114800000	70733000	0	54034000	23952000
Q13867	Bleomycin hydrolase	BLMH	6	9	9	9	8	52.562	455	455;318;231;262;71;93	0	25.828	3068700000	77535000	26262000	73093000	22332000	62382000	2946200	12077000	25374000	49187000	58867000	40243000	24939000	83882000	23576000	50934000	15261000	26639000	16212000	46853000	17307000	15246000	26193000	66022000	16594000	122240000	28600000	10600000	11859000	467430	2890700	28550000	228960	96510000	16306000	59026000	31097000
Q92484	Acid sphingomyelinase-like phosphodiesterase 3a	SMPDL3A	1	8	8	8	7	51.26	453	453	0	22.813	3049600000	54560000	25941000	86186000	28151000	39487000	9013100	7585900	15328000	84565000	52943000	57931000	49941000	21620000	12925000	42610000	21872000	25728000	10016000	34812000	12589000	29081000	19694000	75526000	33435000	30941000	10367000	17777000	4082000	27982000	90450000	20436000	59685000	67383000	39257000	49678000	30133000
P29323	Ephrin type-B receptor 2	EPHB2	3	10	10	10	9	117.49	1055	1055;946;482	0	24.498	3024200000	9565400	49029000	20218000	6733400	16736000	36358000	18417000	19951000	18253000	65586000	115220000	162440000	23048000	101640000	13298000	11611000	26739000	3120900	45237000	6289200	99142000	123780000	16370000	27885000	3946100	3101100	5923100	19443000	4229200	81407000	10830000	4073200	18069000	36170000	16771000	153520000
P61970	Nuclear transport factor 2	NUTF2	2	6	6	6	5	14.478	127	127;107	0	31.364	3010500000	74603000	10714000	57986000	13628000	34734000	3420200	48332000	77596000	24648000	64151000	1305500	26630000	80655000	53601000	18309000	20606000	2605800	5126700	3997700	21945000	39212000	23015000	111140000	58662000	34998000	72237000	7093100	2103100	22962000	40554000	41741000	9206500	86602000	14466000	38258000	33541000
O60245	Protocadherin-7	PCDH7	1	12	12	5	10	116.07	1069	1069	0	53.543	3010300000	30604000	11541000	29569000	9615500	30493000	4796000	24957000	89423000	50213000	35124000	18590000	12557000	131940000	57348000	27112000	15452000	14741000	6374800	7011800	9512300	25685000	10135000	88063000	44395000	52676000	83907000	6575900	1392500	71475000	54042000	21877000	68509000	21770000	22218000	42316000	15968000
Q10588	ADP-ribosyl cyclase/cyclic ADP-ribose hydrolase 2	BST1	5	5	5	5	3	35.724	318	318;333;186;97;155	0	13.322	2995300000	85832000	18971000	95155000	32737000	39104000	7359900	6539700	12815000	34558000	81484000	64020000	22033000	57107000	63972000	27694000	14622000	16677000	4966200	12905000	4561400	27652000	30820000	59996000	43006000	42667000	10608000	13916000	47744000	54810000	53659000	12088000	66809000	82152000	20421000	56069000	31566000
P80108	Phosphatidylinositol-glycan-specific phospholipase D	GPLD1	1	10	10	10	8	92.335	840	840	0	22.611	2973400000	13244000	43441000	32619000	16286000	36242000	4130700	39963000	43499000	16751000	19531000	14640000	94936000	40226000	103790000	67223000	109930000	11836000	5554500	36004000	26696000	61033000	5472500	44256000	30753000	57352000	45588000	4291500	6525900	29069000	27399000	15246000	5421100	7269500	17551000	35562000	45247000
Q7Z7G0	Target of Nesh-SH3	ABI3BP	6	7	7	7	7	118.64	1075	1075;1222;1786;1131;187;998	0	37.596	2968600000	57910000	20298000	104620000	61130000	45193000	4585200	5139100	29487000	28371000	22222000	21860000	65385000	22461000	19283000	37416000	37246000	6569500	2904000	17507000	9345900	26180000	10454000	34584000	28900000	50092000	10868000	13646000	11784000	28395000	27908000	29664000	32444000	38725000	29281000	62837000	9288800
Q9UN70	Protocadherin gamma-C3	PCDHGC3	2	10	10	10	8	101.08	934	934;242	0	19.187	2965500000	25295000	39133000	44887000	16984000	36484000	2207500	36337000	45588000	56944000	62997000	0	21064000	54383000	48136000	49381000	22122000	20396000	9500900	23617000	14846000	42530000	17870000	54916000	45093000	24182000	11183000	10815000	9455900	52221000	63248000	19910000	46278000	30690000	24934000	31395000	23264000
A0A087WUI6	Progesterone-induced-blocking factor 1	PIBF1	2	2	2	2	2	83.137	698	698;757	0.0041237	3.2797	2903400000	57239000	20666000	61854000	0	47702000	16344000	0	0	53799000	101640000	0	37875000	107280000	85931000	0	0	0	29129000	0	11234000	0	0	108570000	0	91457000	51367000	11278000	17591000	326650000	0	0	0	46483000	83263000	174860000	0
P78417	Glutathione S-transferase omega-1	GSTO1	3	7	7	7	7	27.566	241	241;200;180	0	12.386	2889900000	28296000	24910000	21509000	3750100	35490000	4677400	59365000	115820000	48415000	30858000	6638200	3554600	54895000	26274000	40939000	0	20324000	18899000	41693000	5806700	67641000	12794000	76549000	51711000	24318000	31950000	2774500	16158000	68664000	30616000	21171000	43187000	69893000	41852000	28005000	15210000
P08572	Collagen alpha-2(IV) chain	COL4A2	6	14	14	14	13	167.55	1712	1712;361;311;47;102;166	0	55.196	2867500000	49341000	16036000	59549000	23437000	12961000	6451100	24160000	31933000	36040000	54426000	30522000	11682000	26370000	14519000	61621000	32692000	17128000	12335000	9767900	11504000	85096000	15320000	47935000	86801000	11963000	0	13092000	16022000	51468000	57065000	31152000	34263000	43859000	38856000	67809000	52542000
O15232	Matrilin-3	MATN3	1	3	3	3	3	52.816	486	486	0.0046885	3.0432	2852700000	106020000	0	132710000	32953000	40701000	0	34329000	31752000	19350000	2512500	33284000	47937000	19121000	30379000	51727000	0	0	0	17665000	14813000	33647000	0	86773000	38773000	58093000	49020000	5289200	11897000	16250000	32246000	80291000	43717000	24348000	33566000	62269000	28857000
P22303	Acetylcholinesterase	ACHE	5	10	10	10	8	67.795	614	614;403;359;397;434	0	33.697	2824400000	119750000	15543000	118290000	21924000	86074000	17362000	14124000	2676900	55229000	19540000	15472000	17514000	69587000	13737000	54158000	13549000	7300600	5332500	46425000	16895000	12692000	19820000	90653000	7433200	60643000	24798000	8896600	11587000	1751800	58083000	27871000	0	69621000	12831000	89795000	16282000
Q8TCZ2	CD99 antigen-like protein 2	CD99L2	3	5	5	5	5	27.986	262	262;157;177	0	40.876	2822900000	23401000	8085400	12054000	0	0	37658000	0	19433000	39507000	1234500	91088000	4733600	31082000	0	68283000	23905000	96596000	70752000	4014600	0	0	19056000	0	0	49119000	302000	72853000	12089000	362060000	0	11599000	53510000	42186000	0	10494000	0
Q15768	Ephrin-B3	EFNB3	1	6	6	6	6	35.834	340	340	0	25.062	2818500000	35873000	13854000	57182000	16726000	40278000	0	56518000	67474000	48795000	28419000	16520000	15456000	69449000	46206000	18488000	14782000	0	4243500	5096300	6677500	39884000	13914000	82840000	71711000	42058000	48748000	3528000	2693900	0	43383000	33440000	52375000	68236000	42397000	52976000	29309000
O75787	Renin receptor	ATP6AP2	21	10	10	10	8	39.008	350	350;349;345;317;258;294;262;272;301;331;242;273;274;209;196;186;186;143;128;101;76	0	26.714	2805300000	15304000	21833000	31824000	0	33641000	953150	12440000	100370000	40028000	34744000	19905000	17037000	59876000	17552000	19296000	12072000	6724800	0	36447000	12788000	21136000	5121600	105260000	32975000	77529000	86613000	2060000	23273000	52461000	11192000	17459000	13758000	10717000	20608000	18473000	38879000
A0A087X240	Ephrin-A5	EFNA5	3	3	3	3	3	21.709	188	188;228;201	0	7.5846	2773100000	0	0	0	31928000	0	3974600	0	0	0	60742000	0	42725000	0	0	3942300	32085000	0	4106300	0	25886000	75635000	4992700	158370000	120800000	93512000	53141000	1335600	11225000	0	0	58354000	98847000	131170000	47115000	0	41396000
P02741	C-reactive protein	CRP	3	5	5	5	3	25.038	224	224;102;46	0	12.685	2763700000	27674000	2238200	6898700	16158000	42420000	8905200	55571000	38801000	0	0	117620000	40209000	0	0	57621000	15160000	22609000	48902000	12666000	8641100	0	0	113680000	7959400	0	13310000	19336000	2360300	2014900	15952000	76245000	0	55380000	66888000	0	2364000
P36871	Phosphoglucomutase-1	PGM1	2	14	14	14	13	61.448	562	562;584	0	30.983	2734500000	28376000	286040000	17029000	9822800	15622000	555580	5593600	30623000	23946000	5156400	10597000	0	36411000	8486400	23158000	194050	14301000	7420300	17295000	7043000	28481000	12569000	40479000	119610000	24677000	21805000	3040400	10785000	17519000	313740000	25063000	44922000	23932000	24214000	10330000	12892000
E9PRY8	Elongation factor 1-delta	EEF1D	17	2	2	2	1	76.569	697	697;281;261;204;631;238;225;210;106;119;187;168;166;156;137;130;198	0.006435	2.7314	2734000000	0	82839000	0	0	0	41063000	303270000	0	0	0	0	0	0	3546000	0	0	0	38598000	0	0	0	58442000	3370500	117070000	0	0	40215000	0	0	0	78340000	0	0	167090000	0	0
Q8N0W4	Neuroligin-4, X-linked	NLGN4X	4	12	9	8	9	91.914	816	816;816;836;873	0	26.846	2705700000	60454000	11463000	35388000	20994000	52301000	5101200	19244000	34689000	75905000	23455000	46225000	19878000	75869000	45152000	66436000	10474000	26496000	2893500	54947000	20518000	31390000	6802600	60439000	17150000	43900000	26599000	7556400	41648000	17116000	27851000	41793000	18845000	33550000	26988000	34032000	9302800
O00115	Deoxyribonuclease-2-alpha	DNASE2	2	5	5	5	4	39.58	360	360;218	0	10.27	2678500000	33407000	14344000	57351000	22558000	56889000	15707000	14843000	19980000	74910000	62077000	44561000	25654000	53961000	30808000	56551000	18892000	22895000	5886800	34025000	13839000	26328000	9172300	32774000	30595000	29699000	8486000	17632000	14241000	6452500	77977000	28743000	0	43451000	33211000	41866000	28692000
Q9P0K9	DOMON domain-containing protein FRRS1L	FRRS1L	2	6	6	6	5	37.27	344	344;53	0	10.562	2667400000	22732000	3653300	32095000	35292000	34570000	232390	3855900	11228000	38055000	4193000	12757000	29176000	52431000	46516000	40838000	22993000	28783000	1746300	10899000	6929400	33638000	3106700	66629000	38457000	40601000	25956000	1688800	567950	132800000	0	23954000	79921000	39642000	11386000	50262000	42378000
P48637	Glutathione synthetase	GSS	13	5	5	5	4	52.384	474	474;450;360;48;81;97;112;124;132;134;169;30;155	0	25.734	2664600000	52858000	16158000	33357000	20807000	36076000	6982200	74592000	72361000	28872000	40550000	14193000	10175000	49340000	39854000	31593000	23790000	12611000	3192800	29575000	14893000	40070000	18818000	96380000	59157000	45779000	27046000	2190900	3199700	36229000	80553000	27588000	14005000	61481000	15607000	19272000	13429000
P11717	Cation-independent mannose-6-phosphate receptor	IGF2R	2	24	24	24	22	274.37	2491	2491;185	0	68.358	2663800000	36087000	13027000	38992000	12610000	50672000	2937700	6875800	27841000	46980000	43129000	25637000	10713000	38130000	40574000	49500000	25137000	9966600	578810	21883000	6444200	22717000	9556300	96539000	38880000	55982000	24067000	3364800	13304000	75265000	48259000	14723000	28781000	49045000	30775000	40275000	28434000
Q9HCU0	Endosialin	CD248	1	10	10	10	8	80.858	757	757	0	36.215	2653300000	64665000	14348000	25688000	36966000	33249000	5518800	36058000	38337000	35404000	27212000	34880000	27503000	31953000	28831000	19786000	18819000	29754000	18030000	18695000	13112000	29953000	2234500	66223000	38364000	23837000	17396000	8559600	22093000	44085000	32932000	20257000	41305000	26176000	23585000	51655000	25410000
P16152	Carbonyl reductase [NADPH] 1	CBR1	2	10	10	4	10	30.375	277	277;222	0	53.979	2628800000	40158000	17041000	33749000	11519000	25932000	0	31149000	43695000	31520000	38663000	20175000	4003300	44573000	10561000	26378000	11417000	12692000	6010800	33455000	14741000	32112000	5726600	56787000	28153000	48977000	25466000	5681500	8197000	64100000	63022000	15140000	38544000	46213000	48235000	15649000	28352000
V9GYM3	Apolipoprotein A-II	APOA2	6	5	5	5	3	14.914	133	133;52;100;95;66;82	0	26.511	2603900000	75509000	29851000	70752000	3140700	35196000	1568900	42740000	32086000	26632000	53110000	25331000	24180000	28398000	45369000	46184000	38617000	36861000	3000100	42178000	15326000	18284000	36180000	40987000	24723000	0	0	7928400	22933000	4496700	7265300	17071000	0	24867000	33070000	39558000	32967000
Q01995	Transgelin	TAGLN	3	11	11	11	9	22.611	201	201;151;91	0	45.608	2600600000	19774000	7542600	10152000	9499400	12376000	1330500	38300000	53487000	30387000	0	4287900	13585000	56474000	33701000	24956000	20707000	25050000	15587000	6369900	6150800	41794000	12005000	138730000	43225000	41374000	37543000	4285700	30420000	28331000	14788000	21682000	0	90287000	55685000	15664000	24266000
O43300	Leucine-rich repeat transmembrane neuronal protein 2	LRRTM2	1	10	10	10	8	59.076	516	516	0	14.923	2600300000	48177000	35509000	18837000	5207200	26286000	9074400	67701000	75027000	48361000	33350000	25922000	9183100	72585000	42839000	21032000	12490000	19126000	6056000	30511000	3640800	9739200	23201000	83197000	27582000	42354000	47588000	7179100	14402000	16779000	20452000	13157000	15037000	44590000	17178000	27395000	20345000
P07237	Protein disulfide-isomerase	P4HB	12	12	12	12	9	57.116	508	508;464;200;208;274;188;117;166;148;156;54;106	0	114.61	2579700000	49207000	21211000	42142000	17055000	24872000	4204800	22932000	38874000	32308000	21278000	23856000	11584000	36785000	25374000	16756000	10790000	25963000	11483000	19741000	15679000	36876000	7307000	37442000	24836000	37923000	25387000	9878400	21928000	47039000	39201000	22390000	42164000	41549000	25337000	23045000	23540000
A0A5F9UP49	45 kDa calcium-binding protein	SDF4	5	8	8	8	4	40.936	355	355;362;341;243;254	0	17.965	2567500000	11469000	16660000	54954000	8957200	68103000	4638400	16150000	12118000	66860000	69121000	44868000	15750000	33483000	28882000	40170000	17483000	24716000	3378200	42597000	4960100	11455000	0	85836000	21675000	37848000	15782000	3167700	14045000	1373300	34036000	47523000	21672000	19012000	46012000	33217000	29429000
O60279	Sushi domain-containing protein 5	SUSD5	2	9	9	9	6	68.02	629	629;243	0	23.205	2555100000	23465000	20121000	35926000	15000000	30782000	5204700	18414000	27092000	39126000	11374000	19827000	10785000	109250000	36433000	40482000	9591200	25020000	5766700	28340000	9088800	20417000	15165000	44557000	27922000	9597700	9244700	5442400	13857000	32216000	9759100	20419000	27814000	36587000	33504000	29936000	38046000
Q5VSG8	Glycoprotein endo-alpha-1,2-mannosidase-like protein	MANEAL	3	7	7	7	6	51.316	457	457;263;130	0	16.095	2552400000	33538000	23125000	51036000	2991700	40053000	1312100	19859000	19124000	36053000	41904000	7846200	3249300	54176000	21068000	41709000	18325000	8975300	1831900	1721500	2548500	26049000	2905800	35782000	54007000	15763000	62366000	9793500	16651000	69348000	0	8861000	17343000	57063000	6063100	76565000	59714000
P07108	Acyl-CoA-binding protein	DBI	3	5	5	5	3	10.044	87	87;97;143	0.00083333	5.9443	2537000000	31396000	9115000	48274000	3518800	0	52002000	9739000	29255000	12277000	31430000	5612400	15590000	9882200	15095000	16829000	14429000	5070800	4786800	1631300	9855200	14622000	14619000	143780000	51973000	86753000	19965000	11967000	14806000	39536000	36005000	8415300	18372000	20085000	27098000	45717000	27925000
Q6P9A2	Polypeptide N-acetylgalactosaminyltransferase 18	GALNT18	1	11	11	11	10	69.56	607	607	0	17.697	2534300000	24374000	11997000	25270000	3929400	37376000	6417100	14108000	24456000	39822000	21420000	18237000	8243900	71040000	56277000	57564000	4150000	13388000	8734200	23377000	8539900	49334000	15444000	78948000	52572000	43456000	5478500	6350900	5840300	65767000	85584000	19810000	67652000	33108000	22356000	22465000	16509000
P15086	Carboxypeptidase B	CPB1	4	10	10	10	10	47.367	417	417;203;99;59	0	41.048	2511500000	43848000	5095100	44352000	16676000	36722000	14908000	44745000	12239000	26653000	41564000	0	10045000	8526600	33316000	34503000	13060000	4773000	5646800	9421000	17297000	23690000	5426000	103890000	88615000	18607000	20031000	7735300	21428000	89582000	33572000	10412000	22522000	84875000	53826000	27523000	18767000
P31025	Lipocalin-1	LCN1	2	3	3	3	3	19.25	176	176;162	0	8.2638	2510100000	11664000	5328100	4796700	40165000	34527000	76025000	1915700	102230000	15681000	0	24665000	23505000	18532000	10934000	66362000	23265000	45743000	68623000	7372300	7190300	21467000	70833000	0	10489000	42867000	17643000	17315000	17664000	0	0	0	0	103200000	0	13987000	0
P07093	Glia-derived nexin	SERPINE2	2	11	11	11	11	44.002	398	398;275	0	35.94	2463900000	15885000	37310000	24803000	13677000	19844000	2975200	31573000	71218000	56277000	32603000	35959000	1954900	47934000	6550200	32455000	4020500	20343000	5335000	25591000	6514300	22474000	3268100	27729000	17695000	19035000	21591000	11400000	12307000	20466000	49278000	19818000	32442000	19026000	21287000	9617200	28041000
J3KSN0	Secreted and transmembrane protein 1 (Fragment)	SECTM1	5	2	2	2	1	15.845	146	146;149;170;178;248	0	13.302	2460400000	27761000	14842000	43515000	23513000	33755000	5322900	30457000	40351000	29430000	24149000	24922000	32285000	17391000	38827000	40479000	25522000	18037000	1803800	17225000	1599900	39410000	14614000	67981000	32790000	41412000	37668000	0	7996900	48634000	29762000	18904000	45373000	45246000	36028000	63055000	33460000
O43529	Carbohydrate sulfotransferase 10	CHST10	5	8	8	8	8	42.206	356	356;133;141;85;142	0	10.056	2453400000	15160000	8042900	38181000	9726500	22690000	1538600	33331000	65990000	44682000	23372000	15681000	0	89172000	40247000	30341000	1462800	18093000	7636100	21338000	4579900	18741000	11485000	51225000	47554000	46244000	11412000	3241900	17588000	48927000	47115000	21309000	38458000	19866000	21099000	38860000	16602000
Q13641	Trophoblast glycoprotein	TPBG	1	6	6	6	4	46.031	420	420	0	12.446	2446600000	51374000	11307000	58143000	12190000	35780000	5556400	12013000	43082000	25215000	20141000	9735000	16323000	70452000	18549000	23355000	9840000	5128500	3083700	15781000	3673500	8325300	13760000	122610000	14207000	102100000	37991000	13603000	14025000	145160000	26347000	33764000	35032000	75996000	35348000	44975000	25294000
Q86VZ4	Low-density lipoprotein receptor-related protein 11	LRP11	2	6	6	6	6	53.311	500	500;325	0	11.218	2431100000	30923000	4799000	42755000	16505000	33956000	919360	11249000	19447000	32662000	9598800	14874000	13226000	69313000	40981000	32804000	9552700	11769000	5680500	17522000	9332200	27270000	0	109190000	39442000	29549000	51290000	440720	236050	121140000	17785000	30073000	66361000	22913000	27675000	45202000	24229000
A0A0A0MR14	Osteoclast-associated immunoglobulin-like receptor	OSCAR	7	5	5	5	3	27.602	252	252;263;267;268;286;268;282	0	9.5079	2420200000	45184000	6872500	33839000	11537000	32972000	5075700	27014000	27101000	30987000	30459000	18051000	9899200	35989000	36390000	46351000	20031000	21085000	10756000	19922000	10252000	28565000	4180000	48988000	26523000	53221000	13364000	3294900	8938300	0	45980000	13906000	0	44480000	38189000	38813000	6903300
E0CX15	Netrin receptor UNC5 (Fragment)	UNC5C	4	5	5	5	4	82.325	745	745;890;931;260	0	20.697	2412400000	37285000	5480100	54563000	18307000	34312000	7696300	32237000	35765000	37994000	54531000	28465000	6932000	65187000	41463000	45794000	26551000	14317000	5064100	22663000	12755000	15854000	8725800	75249000	50328000	38149000	19797000	8614200	7994800	35112000	16407000	18367000	33525000	51571000	29775000	46774000	40109000
F5H6L7	Sodium/calcium exchanger 2	SLC8A2	2	3	3	3	1	74.398	677	677;921	0	9.5458	2412200000	25709000	49385000	26745000	8881700	27868000	5188100	65278000	29873000	13984000	19352000	7369200	0	17748000	58238000	23519000	26534000	6386200	12736000	5238400	26720000	45120000	0	43901000	53078000	53521000	47752000	5425700	18122000	33907000	29241000	16515000	0	72108000	37208000	50629000	21684000
P35555	Fibrillin-1	FBN1	4	53	53	50	44	312.3	2871	2871;853;302;550	0	96.588	2382400000	25756000	4004000	53385000	36902000	18229000	2401900	5152800	6011600	44304000	27821000	25360000	28388000	21051000	17696000	25054000	13706000	40127000	9857600	17878000	9206100	35832000	3436800	78658000	20384000	57916000	20837000	12093000	17280000	9373300	21506000	21491000	0	25003000	41093000	17064000	29168000
J3QQR8	Intercellular adhesion molecule 2 (Fragment)	ICAM2	6	4	4	4	3	18.422	166	166;214;216;251;275;174	0	8.2471	2372000000	25088000	11190000	16892000	20105000	27603000	12524000	38084000	48185000	13761000	26750000	36488000	10065000	0	28584000	31175000	57488000	36338000	18278000	13476000	22254000	68280000	20231000	0	64840000	0	25271000	11812000	22426000	0	20067000	38264000	3078400	24480000	43147000	11757000	55149000
Q6UXK2	Immunoglobulin superfamily containing leucine-rich repeat protein 2	ISLR2	5	6	6	6	4	78.989	745	745;334;138;114;89	0	12.948	2365100000	29686000	29748000	55809000	22499000	36557000	0	94551000	110200000	15306000	23151000	14136000	14185000	57833000	23755000	5767200	22960000	4035600	2360000	9735900	8979700	24707000	5309500	81302000	26469000	40013000	40626000	4186400	8106300	33453000	26289000	21552000	12677000	26729000	31332000	29225000	24539000
C9JP35	Protein FAM3C (Fragment)	FAM3C	1	9	1	1	7	11.596	109	109	0	6.5504	2357400000	22846000	20568000	29598000	16569000	23228000	0	56387000	0	24907000	43955000	0	14246000	43481000	0	18098000	0	0	7867600	0	0	51283000	21400000	87508000	24116000	61583000	126480000	8221100	5593900	145330000	66108000	25496000	76581000	40395000	30525000	29801000	29257000
Q9ULF5	Zinc transporter ZIP10	SLC39A10	3	10	10	10	6	94.131	831	831;126;130	0	48.332	2352200000	40825000	14691000	30341000	8614300	22130000	3372900	15359000	37219000	35320000	11365000	32665000	15544000	47942000	24855000	19072000	6369600	29096000	10392000	21266000	16096000	22545000	0	71655000	24563000	43318000	7518400	4808300	15473000	89763000	15422000	10457000	22251000	24479000	34147000	25085000	34085000
P09172	Dopamine beta-hydroxylase	DBH	1	8	8	8	3	69.064	617	617	0	20.127	2345900000	74053000	11338000	57671000	27404000	27311000	2474400	0	5994100	10826000	4712600	96841000	62818000	0	23570000	74098000	45311000	18430000	8278400	19858000	4952600	46762000	8281100	2900500	3724700	6012100	0	8002400	7729400	12061000	29818000	8039400	3281800	44553000	48823000	54397000	52611000
P98172	Ephrin-B1	EFNB1	1	5	5	5	4	38.006	346	346	0	22.281	2340300000	47292000	18183000	33209000	24214000	22620000	8307600	19818000	30875000	9845500	26340000	9851100	16284000	24295000	29939000	20652000	15710000	28852000	11576000	11569000	10445000	38756000	9345500	49151000	40534000	40413000	25296000	10625000	16730000	56998000	38233000	21071000	44070000	44460000	33963000	24086000	20047000
F8W785	Golgi integral membrane protein 4	GOLIM4	2	11	11	11	7	78.759	668	668;696	0	62.62	2330100000	15434000	11939000	22370000	5626400	13071000	3382600	12646000	27699000	20172000	45238000	6794600	9425900	38034000	33863000	19581000	11799000	18596000	4560700	9128800	6177900	24724000	5352200	88877000	57197000	44446000	15898000	7256700	13426000	179030000	43276000	10825000	70526000	37772000	13229000	34442000	15068000
Q8NBI6	Xyloside xylosyltransferase 1	XXYLT1	3	6	6	6	5	43.806	393	393;247;114	0	10.038	2329000000	9599900	21758000	38547000	4892800	23398000	1779900	36056000	57051000	36641000	27270000	16218000	6340100	71245000	50529000	26450000	12052000	7708800	3370200	13167000	5860600	15079000	7981300	108210000	18186000	62612000	37120000	0	3948200	81116000	42480000	16042000	58164000	10210000	15376000	0	17242000
Q9H3T3	Semaphorin-6B	SEMA6B	1	7	6	6	6	95.283	888	888	0	44.723	2320000000	22399000	12133000	16776000	7388900	30037000	1185400	35556000	3231200	62624000	73804000	6346800	7078400	61345000	35569000	32125000	26756000	13273000	6692700	13640000	19531000	34499000	0	40034000	45589000	22162000	9207700	8624600	5925200	67075000	27455000	11065000	20413000	25044000	9326400	49522000	25751000
Q9NZR2	Low-density lipoprotein receptor-related protein 1B	LRP1B	4	30	27	27	19	515.49	4599	4599;798;781;280	0	41.258	2290300000	7548400	8694600	43783000	9264800	34799000	7027400	17571000	11863000	45389000	68912000	13981000	13083000	42653000	50302000	28058000	23515000	16429000	1370300	8474200	8251400	26133000	1772900	69630000	45472000	30222000	21263000	7326800	7242000	35453000	40092000	21853000	32170000	34544000	24613000	32932000	16266000
P52758	2-iminobutanoate/2-iminopropanoate deaminase	RIDA	3	4	4	4	4	14.494	137	137;127;148	0	87.95	2285300000	25227000	12307000	67330000	15857000	29172000	3270400	18152000	27318000	40322000	3479400	10357000	26332000	35318000	29468000	48358000	17532000	16950000	4794500	18555000	11364000	28874000	10661000	105150000	41263000	60254000	22546000	7920900	7384500	45023000	5212500	16722000	28695000	48953000	19798000	53519000	14856000
P15289	Arylsulfatase A	ARSA	2	7	7	7	5	53.588	507	507;509	0	20.562	2282700000	58383000	24935000	49163000	23242000	74856000	16654000	17373000	21862000	22489000	19338000	16763000	44171000	37772000	35718000	18372000	27115000	4953900	2563100	35988000	8596800	40574000	5690700	23452000	35294000	16674000	22730000	8469900	17677000	34458000	45130000	8533800	46569000	24248000	22733000	52627000	23465000
Q86Y38	Xylosyltransferase 1	XYLT1	1	12	12	12	11	107.57	959	959	0	37.075	2281100000	46049000	9294000	73880000	18668000	42872000	2506600	18109000	28418000	57046000	48609000	24098000	9115400	68712000	17457000	49200000	8056500	15989000	4843700	12347000	5584600	16759000	4112100	79373000	23815000	32214000	14924000	6467500	4938400	29753000	54123000	15972000	15033000	36507000	15613000	37490000	15277000
P10768	S-formylglutathione hydrolase	ESD	4	6	6	6	5	31.462	282	282;253;262;230	0	17.145	2275500000	30306000	22279000	55044000	4844000	50677000	0	6280300	31097000	46601000	23751000	9008300	1566800	15603000	0	15767000	0	0	0	34532000	32165000	47116000	29241000	55007000	16593000	9673600	0	2630500	12980000	10487000	39743000	2450500	68038000	60125000	14713000	4642000	11073000
P49257	Protein ERGIC-53	LMAN1	1	8	8	8	6	57.548	510	510	0	39.007	2260700000	9105600	5436800	19502000	2195200	20816000	1127000	17338000	51809000	27070000	16442000	4893000	7126200	66512000	30208000	20942000	19240000	8796200	4418400	11499000	2827200	43323000	4264500	122430000	93945000	41981000	24732000	7569500	7784100	131250000	53039000	5163500	33429000	3392100	18525000	36513000	15738000
Q8N608	Inactive dipeptidyl peptidase 10	DPP10	4	13	12	12	12	90.887	796	796;97;258;60	0	19.022	2251100000	33247000	13673000	41398000	10919000	32424000	9704600	32647000	41875000	40346000	34877000	22484000	10622000	88767000	34074000	29485000	14464000	12226000	3260900	22705000	12520000	30711000	12714000	46572000	36074000	46103000	25499000	3160600	5604800	28543000	42115000	20274000	17030000	52873000	21388000	39946000	21920000
P12830	Cadherin-1	CDH1	7	6	6	6	5	97.455	882	882;903;647;647;537;414;155	0	18.202	2250300000	35306000	8684200	25582000	25237000	26694000	9797800	12978000	10167000	24733000	6282900	34094000	32765000	32825000	28759000	32196000	20130000	6019600	8537400	0	12714000	52674000	6035000	54097000	44450000	44972000	16481000	8870100	4636400	35286000	54018000	9085000	35300000	21662000	65524000	30900000	20447000
O75629	Protein CREG1	CREG1	2	2	2	2	2	24.074	220	220;255	0	7.6188	2246500000	34374000	16458000	62135000	20774000	36983000	17292000	25598000	43499000	27464000	25363000	37048000	20717000	21216000	32126000	21700000	18271000	12966000	8486500	9294800	14812000	31263000	9312200	38675000	33112000	44196000	19600000	12614000	17953000	20674000	28381000	6390800	25223000	46145000	27967000	50250000	22285000
Q14126	Desmoglein-2	DSG2	2	9	9	9	9	122.29	1118	1118;232	0	28.059	2232200000	27171000	10509000	33209000	15734000	22657000	7374000	37521000	33012000	26165000	20560000	31521000	18197000	46103000	27107000	40256000	15775000	29346000	10642000	12475000	17632000	33752000	15929000	14844000	23345000	10772000	11273000	17573000	14988000	18741000	30450000	11555000	51079000	27970000	17881000	48482000	9681100
A0A0J9YWV3	Receptor-type tyrosine-protein phosphatase N2 (Fragment)	PTPRN2	2	2	2	2	2	4.1849	38	38;1015	0.0097979	2.4054	2225000000	15216000	8477200	44188000	12599000	13288000	1589100	18618000	37790000	7303800	18427000	0	6790200	13468000	42374000	3841700	9874800	0	838130	0	6386500	39833000	6974600	128380000	50069000	54923000	42308000	6153100	13916000	184840000	0	11894000	142240000	49374000	10563000	28169000	18094000
G3V3A0	Alpha-1-antichymotrypsin	SERPINA3	1	22	1	1	13	23.406	205	205	1	-2	2212300000	26860000	6106200	96255000	24770000	68245000	3753000	0	17201000	33065000	16083000	20407000	36442000	38510000	18601000	34631000	0	14321000	8183400	43477000	6008800	0	0	75862000	9165400	21913000	11001000	2138600	16774000	0	35394000	13401000	19091000	40000000	19319000	85889000	0
Q05707	Collagen alpha-1(XIV) chain	COL14A1	4	19	19	16	17	193.51	1796	1796;843;534;336	0	43.979	2199200000	23099000	14305000	42648000	16300000	49441000	6292600	7878800	31239000	35587000	31372000	33315000	29906000	50303000	7876600	26577000	5786400	33381000	8940700	21586000	9355000	15603000	9985400	87165000	11364000	42953000	9606300	12063000	8177700	11100000	30337000	5182800	26127000	26842000	15684000	26522000	6330200
Q03591	Complement factor H-related protein 1	CFHR1	2	14	9	4	10	37.65	330	330;271	0	50.657	2191400000	5867600	0	0	10427000	0	0	0	0	0	0	21013000	4425200	0	1632100	768100	615870	270930000	126460000	5194600	900060	489880	1254400	0	345060	0	0	9590800	12343000	0	0	2742000	0	0	335550	0	3109100
P37173	TGF-beta receptor type-2	TGFBR2	1	3	3	3	3	64.567	567	567	0	6.9632	2164100000	22691000	17628000	21358000	10588000	17597000	8301600	26232000	0	27537000	0	15978000	9509500	14437000	20902000	26248000	21344000	1752200	2929000	5379200	11697000	40849000	2643500	52817000	50018000	30215000	16740000	9993500	10901000	76162000	58609000	0	57744000	38891000	30195000	35714000	14419000
O75223	Gamma-glutamylcyclotransferase	GGCT	5	5	5	5	5	21.007	188	188;103;166;119;51	0	19.028	2140600000	34475000	17807000	37676000	10250000	23767000	15555000	19622000	25571000	21984000	15370000	24064000	14646000	54123000	34786000	42092000	19069000	11211000	12952000	19532000	10318000	45878000	19642000	25042000	47037000	0	6227100	4191900	6796000	25399000	11874000	18942000	12265000	42386000	18203000	7335100	20706000
Q8WZ75	Roundabout homolog 4	ROBO4	2	9	9	9	8	107.46	1007	1007;862	0	20.49	2116600000	33409000	18613000	21158000	6604600	57380000	2931900	47084000	9444900	32369000	3593700	57645000	1227100	21367000	14039000	69861000	16369000	20932000	5158600	21102000	8491100	22140000	5233300	60130000	31224000	17701000	14575000	1487200	16622000	10647000	8614300	22421000	34280000	41279000	42163000	37551000	50239000
P08582	Melanotransferrin	MELTF	1	8	8	8	6	80.214	738	738	0	15.04	2111000000	21931000	20610000	27582000	29298000	53301000	6604200	23675000	67988000	34398000	21686000	20264000	17106000	17534000	29541000	0	0	0	863800	5445200	11494000	35274000	10463000	95236000	33643000	19060000	24750000	3249500	2519600	39463000	21138000	16169000	26471000	28409000	54846000	18154000	18157000
Q9H8J5	MANSC domain-containing protein 1	MANSC1	3	5	5	5	4	46.81	431	431;57;350	0	30.136	2109800000	17422000	0	32127000	18311000	25365000	0	8965200	20603000	43911000	52408000	18730000	0	27250000	30993000	37364000	6657000	19905000	6026600	0	0	0	0	73636000	25778000	55880000	51254000	9447700	9302500	129460000	15265000	15726000	21547000	33805000	0	48648000	21482000
P19961	Alpha-amylase 2B	AMY2B	10	10	10	7	8	57.709	511	511;511;511;511;511;226;86;96;105;209	0	129.92	2108300000	55389000	26698000	25947000	16831000	18063000	4100700	29470000	41888000	46385000	24145000	16381000	18562000	9227700	16939000	32227000	25524000	24952000	9002400	21908000	13565000	18343000	22573000	29868000	54815000	19185000	11767000	33683000	13604000	43756000	11751000	17722000	32296000	40326000	23509000	43166000	15832000
B0QYF8	Myoglobin (Fragment)	MB	6	3	3	3	1	15.988	143	143;154;99;106;74;77	0	10.874	2096500000	9033900	0	12893000	8634400	20815000	0	0	0	0	125010000	4933100	11139000	0	109860000	0	0	42004000	20724000	0	942090	22045000	0	0	0	0	18118000	8953600	13160000	0	0	109220000	726180000	0	31110000	11702000	12339000
Q9UFM8	Neuroplastin (Fragment)	NPTN	4	6	6	6	6	34.815	308	308;398;152;184	0	15.194	2089600000	40553000	19199000	39233000	3249800	20012000	10163000	42744000	42055000	23406000	31222000	15148000	12111000	40748000	29782000	17833000	12205000	15365000	4002700	8425900	6514400	20593000	10952000	44594000	17264000	23410000	13174000	7945200	7717900	54621000	38803000	19430000	40395000	45345000	30203000	18208000	13708000
P15531	Nucleoside diphosphate kinase A	NME1	4	6	6	1	4	17.149	152	152;139;82;60	0.00080775	5.3237	2039000000	29176000	26704000	42599000	18105000	36857000	2697500	10912000	13620000	18086000	12322000	20163000	4552900	56138000	3853700	52984000	1935900	20615000	21473000	34197000	16896000	28861000	6955300	59078000	28468000	50188000	21759000	7341200	8546100	16678000	6888800	31502000	23900000	42654000	32139000	43477000	2315600
P22891	Vitamin K-dependent protein Z	PROZ	1	7	7	7	5	44.743	400	400	0	11.437	2027900000	32252000	45660000	14899000	28986000	28031000	2744400	0	6796600	0	1122800	21587000	0	2130900	0	3278600	8519300	14925000	9314100	6640700	6237900	138200000	44834000	61377000	50031000	3609700	0	1336400	12208000	17051000	10627000	23717000	44967000	0	10060000	2480600	7564400
P23528	Cofilin-1	CFL1	7	7	7	6	5	18.502	166	166;149;159;204;79;90;122	0	30.977	2023200000	20140000	4135500	45963000	6527000	34835000	6126200	0	21688000	64123000	19430000	7597400	0	19886000	0	7024500	8969600	13961000	22535000	15763000	23564000	37928000	10396000	90394000	28089000	22511000	0	5858900	4493000	0	27866000	13638000	45744000	0	17334000	0	16680000
P09622	Dihydrolipoyl dehydrogenase, mitochondrial	DLD	5	8	8	8	7	54.177	509	509;486;114;114;115	0	14.461	2015800000	29944000	24571000	44761000	12787000	27146000	12890000	0	29945000	36553000	18546000	21603000	1454200	52479000	2808800	46197000	1014800	22002000	5544300	18904000	10885000	37692000	10548000	41867000	37744000	12474000	20032000	9027400	12905000	19317000	11768000	27506000	13636000	52470000	19827000	7505400	22591000
O95445	Apolipoprotein M	APOM	2	6	6	6	5	21.253	188	188;129	0.00084962	6.3674	1999600000	28861000	7102300	46532000	27077000	29514000	1905800	18265000	5711300	14605000	0	2251400	12233000	8601100	25822000	25474000	21450000	6037400	4247600	13970000	14133000	65898000	24904000	48753000	26693000	0	18641000	2475300	9137800	21862000	27390000	14298000	16949000	40614000	40633000	25391000	28294000
P34059	N-acetylgalactosamine-6-sulfatase	GALNS	2	8	8	8	6	58.025	522	522;170	0	20.223	1998200000	43293000	30374000	19378000	10327000	60652000	13029000	17117000	31304000	26811000	46422000	16530000	23666000	17950000	8335900	30533000	29468000	13745000	7098300	16588000	14361000	14153000	11637000	9106800	10651000	20380000	9195500	10215000	11379000	22371000	23678000	22373000	22436000	36579000	7355000	28446000	5536700
P02787	Serotransferrin	TF	7	22	22	22	22	77.063	698	698;143;134;115;120;75;102	0	85.294	1976700000	29397000	10370000	24171000	15126000	17185000	7920300	11618000	19093000	15815000	27318000	18100000	13003000	26956000	23245000	28773000	12064000	28072000	1099500	18040000	11555000	19561000	5049400	41035000	20010000	29681000	6266300	5193900	15194000	0	28347000	19641000	0	19110000	21119000	25066000	13131000
C9JFR7	Cytochrome c (Fragment)	CYCS	3	6	6	6	5	11.333	101	101;105;105	0	9.3064	1972400000	53336000	24912000	14027000	26440000	27675000	5474300	48763000	31641000	29009000	35987000	7091600	0	39352000	16780000	18870000	10790000	10568000	5824000	18157000	10066000	32111000	0	106700000	21147000	36823000	16345000	2025500	11170000	54524000	40810000	9693600	48525000	32328000	27562000	19335000	10224000
Q9UBX5	Fibulin-5	FBLN5	4	8	8	8	7	50.18	448	448;453;489;91	0	14.449	1927900000	0	4984300	2834300	14919000	27879000	907680	6621400	6336100	15352000	8939300	12777000	11584000	52187000	4417200	46120000	19463000	27217000	11338000	7784500	10757000	8463500	7596200	0	4094200	32021000	4672600	3038600	6534100	8643200	9044300	22308000	38641000	15436000	22347000	57276000	5115600
P40926	Malate dehydrogenase, mitochondrial	MDH2	2	9	9	9	7	35.503	338	338;231	0	15.419	1926000000	63432000	11917000	72779000	17647000	34860000	4269900	48110000	21256000	16597000	20686000	18954000	6818300	60249000	25637000	18238000	10268000	0	9125700	11758000	14311000	22882000	10103000	20621000	19484000	11695000	26808000	10178000	2706200	18208000	14110000	6489400	14795000	29169000	1468300	40836000	16438000
F5H5X9	Cadherin-7	CDH7	2	8	8	8	7	69.243	630	630;785	0	14.256	1915800000	23429000	13601000	29321000	11651000	10896000	1154300	4918900	25065000	34849000	50896000	9605500	12585000	33454000	24408000	20059000	44331000	10515000	2242500	9167200	7593000	35572000	2775600	33476000	30549000	16918000	16250000	1895000	6907600	65685000	24738000	3456400	18121000	0	0	35572000	31789000
P01344	Insulin-like growth factor II	IGF2	1	5	5	5	3	20.14	180	180	0	24.28	1915500000	30425000	17512000	57023000	33975000	30232000	2841800	0	27232000	1843000	25590000	5246700	21561000	19022000	26703000	18541000	11662000	0	4051800	2159900	8696000	0	8576800	25888000	12310000	33656000	13557000	8270600	14243000	0	39839000	13192000	0	19359000	30107000	36834000	27495000
Q9UIB8	SLAM family member 5	CD84	1	3	3	3	3	38.782	345	345	0	40.462	1908600000	12473000	1910800	7136600	0	22175000	763020	16339000	16894000	30500000	2690800	18561000	15921000	60149000	20395000	26788000	9332200	11337000	3251100	7434600	5823700	24825000	3200400	56921000	48550000	25861000	28047000	1714300	4458600	4070900	26715000	8995300	32860000	34883000	41479000	22841000	21716000
Q92896	Golgi apparatus protein 1	GLG1	5	8	8	8	7	134.55	1179	1179;698;305;74;152	0	20.774	1896400000	45136000	27022000	39576000	0	0	4718800	32730000	44624000	25041000	0	13363000	4999100	39946000	0	31554000	10601000	11999000	7258000	14924000	8686500	27058000	15047000	44997000	29403000	41747000	40819000	7405100	4871200	77588000	13114000	0	54606000	27549000	37309000	38217000	4086900
Q9NPD7	Neuritin	NRN1	2	5	5	5	5	15.333	142	142;168	0	22.339	1890700000	0	9316400	81248000	0	51217000	2918200	38770000	0	62739000	54840000	0	5535100	47442000	100160000	40768000	1948900	9977600	3872100	22000000	5393400	27517000	0	80188000	7507100	0	1550400	3548600	8526600	0	7633100	42928000	3577300	34120000	21374000	60671000	0
C9IZG4	Protein CutA	CUTA	2	3	3	3	3	14.401	135	135;179	0.0021994	3.9002	1884900000	29959000	16220000	15016000	8026100	12962000	8380300	19464000	27276000	0	30872000	0	11438000	14794000	13710000	10765000	9548900	7597600	4636900	0	6613200	13838000	17108000	82926000	31061000	55125000	0	5935000	32171000	42090000	20304000	29797000	22567000	26225000	12675000	20384000	15865000
A0A3B3ISS6	Transmembrane glycoprotein NMB	GPNMB	3	4	4	4	2	65.941	588	588;572;206	0.001514	4.2245	1884800000	32746000	0	42065000	2497600	41332000	0	0	7260700	43834000	0	22556000	0	46848000	0	54067000	0	28468000	0	10704000	0	0	0	82325000	24156000	43466000	11240000	0	13915000	4862100	0	22503000	8194500	64658000	9461700	97918000	5741700
Q5VWW1	Complement C1q-like protein 3	C1QL3	2	5	5	4	5	26.719	255	255;287	0	16.606	1882600000	20805000	0	36483000	13456000	19964000	0	28990000	52166000	22984000	18413000	15446000	13380000	49478000	32123000	18428000	10753000	12962000	5880800	10097000	9742000	22026000	8857500	74142000	31352000	38196000	39458000	5962800	8260900	7530500	27193000	8480600	45264000	38560000	28325000	29974000	19801000
Q9NY33	Dipeptidyl peptidase 3	DPP3	7	9	9	9	9	82.588	737	737;756;757;177;104;170;201	0	37.053	1878800000	35539000	17336000	40334000	15797000	17765000	0	34194000	46458000	28950000	23156000	13044000	9082200	35953000	14667000	28186000	18461000	14743000	9719300	18818000	8002300	21925000	9833000	65459000	36895000	34477000	25382000	6934000	13505000	32413000	41795000	18159000	21973000	43556000	10257000	30551000	4224300
P43234	Cathepsin O	CTSO	1	3	3	3	2	35.957	321	321	0	50.219	1877000000	21937000	14473000	31027000	25882000	45457000	6548600	18642000	12767000	46675000	45322000	18292000	12190000	47297000	18132000	34053000	17293000	6793700	4082600	15055000	13427000	17649000	6880100	28481000	32800000	18683000	14038000	3806400	8426800	33646000	36848000	11873000	28859000	30846000	35659000	26870000	26123000
Q9BX67	Junctional adhesion molecule C	JAM3	2	5	5	5	4	35.02	310	310;124	0	242.36	1875800000	29706000	4916800	33786000	17431000	32057000	8763000	11066000	54989000	28271000	40344000	19767000	27155000	22497000	28243000	32603000	1675000	19798000	11375000	16213000	16860000	28179000	6388400	39281000	31084000	0	10892000	16852000	10914000	21779000	44692000	14844000	18277000	59634000	43629000	39092000	19829000
Q60FE5	Filamin-A	FLNA	7	23	23	23	17	278.22	2620	2620;2647;2315;281;604;73;232	0	52.892	1875100000	16040000	645710	0	0	5390000	442330	28348000	32770000	29632000	5408400	5576800	2067000	23389000	11482000	28675000	6733900	17026000	8261100	4802000	1346300	45829000	2836900	94981000	46008000	17968000	8159200	0	6099000	75834000	11336000	19912000	21924000	40244000	25139000	7741800	14136000
H7C2Z3	tRNA-splicing endonuclease subunit Sen2 (Fragment)	TSEN2	3	2	2	2	2	11.342	101	101;81;465	1	-2	1872800000	0	0	0	0	0	0	0	0	0	0	265350000	49813000	0	0	0	0	264060000	132150000	77747000	35915000	0	0	0	0	0	0	0	128350000	0	0	0	0	0	1943900	0	0
Q53RD9	Fibulin-7	FBLN7	4	6	6	6	6	47.375	439	439;273;261;366	0	10.571	1870700000	39292000	30377000	52761000	5539900	17530000	3848900	31895000	93629000	13798000	17746000	8213000	0	75214000	32617000	14245000	0	13609000	0	6796500	0	0	5875000	25817000	12095000	25079000	65579000	0	5193100	66365000	36687000	14013000	47452000	34206000	22069000	38106000	11007000
P02675	Fibrinogen beta chain	FGB	1	14	14	3	6	55.928	491	491	0	50.968	1869700000	0	3068300	0	2029400	23574000	4650500	4221500	3066700	0	0	997410	0	0	0	6834400	0	0	880670	10885000	4450200	90495000	14025000	4808500	0	0	22783000	0	12661000	0	0	14415000	0	0	5079700	0	0
I3L0N3	Vesicle-fusing ATPase	NSF	5	7	7	7	7	82.091	739	739;744;161;81;44	0	8.9622	1839600000	50755000	21149000	37844000	13260000	29194000	4985600	23749000	27247000	15969000	15981000	7435200	11611000	30730000	20825000	13774000	6661700	4124400	6272400	10873000	11704000	23152000	3738500	62628000	15490000	23523000	32508000	3932700	7466000	22312000	35415000	30448000	28384000	31925000	16314000	25365000	15963000
P05362	Intercellular adhesion molecule 1	ICAM1	3	8	8	8	8	57.825	532	532;180;310	0	18.621	1838100000	34441000	7023300	11354000	4172600	21705000	2737400	28776000	18769000	9284700	7366000	18787000	18272000	15909000	28480000	23153000	9629500	17144000	8165800	12990000	14681000	36041000	0	21211000	33778000	15379000	14070000	4420100	7179100	21630000	15882000	22028000	22479000	27226000	28071000	20370000	11827000
Q13554	Calcium/calmodulin-dependent protein kinase type II subunit beta	CAMK2B	6	7	6	4	7	72.677	666	666;184;184;287;362;559	0	19.207	1835400000	75890000	50910000	85953000	30037000	39159000	9669300	20131000	47993000	1034100	55396000	9993600	14964000	45573000	0	26515000	0	28827000	14549000	20851000	18563000	1895500	0	23301000	1941000	10476000	0	9794500	28967000	0	5278700	0	0	87362000	0	0	0
Q9UK55	Protein Z-dependent protease inhibitor	SERPINA10	3	9	9	9	8	50.706	444	444;484;452	0	17.173	1834000000	26798000	5715900	42977000	15643000	27728000	4197100	6826800	5031000	5818700	17853000	24796000	9986600	15404000	6667100	21059000	19760000	12362000	3835400	15620000	7124000	86011000	10575000	55182000	16371000	21622000	10166000	4842500	13070000	9603400	26491000	13947000	23358000	4889800	15287000	17737000	13103000
P62942	Peptidyl-prolyl cis-trans isomerase FKBP1A	FKBP1A	7	5	5	5	4	11.951	108	108;103;129;37;92;97;116	0	17.791	1821700000	18247000	11421000	25971000	6520300	5475900	7227100	16081000	53029000	5552300	37870000	3662800	22346000	7422600	41568000	7848000	18763000	16468000	9595200	0	5415800	29606000	18577000	51061000	38449000	15965000	21546000	10527000	10583000	31647000	19641000	13281000	23000000	39444000	29502000	22509000	19859000
H7BZJ3	Protein disulfide-isomerase A3 (Fragment)	PDIA3	1	6	1	1	5	13.519	123	123	0	26.371	1813900000	30974000	11165000	33334000	13382000	20873000	4724300	15241000	20306000	21178000	28449000	12325000	14989000	26997000	25085000	21817000	19876000	11698000	4163400	21390000	15115000	31256000	9575900	44758000	41508000	23173000	15505000	8981700	6266300	47305000	37332000	11520000	30986000	19611000	20312000	30138000	14602000
Q9BXJ3	Complement C1q tumor necrosis factor-related protein 4	C1QTNF4	2	7	7	7	5	35.256	329	329;100	0	48.477	1809400000	20248000	21762000	53926000	8438000	23016000	0	40770000	53717000	6772200	10637000	14398000	9127200	14317000	39307000	33241000	22974000	15433000	749100	4605200	9122000	27985000	0	11845000	43668000	27221000	23466000	5123700	9084600	63884000	60038000	0	31543000	41133000	3013300	31965000	7962700
P07996	Thrombospondin-1	THBS1	2	10	8	3	10	129.38	1170	1170;94	0	13.415	1801900000	36428000	7998200	33735000	0	22522000	3043100	19820000	23396000	37550000	10425000	10516000	4996800	12776000	14411000	16162000	14376000	15064000	4882700	9415400	3790300	27024000	6437200	62789000	12799000	24121000	6069500	5622500	10823000	48512000	29575000	20713000	12817000	50319000	31744000	12231000	7061400
Q15848	Adiponectin	ADIPOQ	1	3	3	3	3	26.413	244	244	0	19.652	1799000000	72913000	29830000	32294000	58899000	5919500	3489300	0	2731900	36038000	0	49908000	95416000	0	1185700	24325000	45854000	0	5698500	30840000	12739000	8340400	48050000	2282200	3104800	1541500	0	504120	34554000	0	4984800	13958000	4549700	16016000	61867000	913470	63491000
Q14315	Filamin-C	FLNC	1	14	14	14	12	291.02	2725	2725	0	27.714	1798900000	41598000	6446300	59469000	16036000	33024000	7801300	16690000	11307000	25870000	42199000	13774000	10231000	18669000	11669000	20628000	7456000	2801200	3076500	9584600	6273100	11000000	5466100	10345000	7367700	4723200	6267000	4181100	3047800	42819000	13909000	12821000	36628000	86521000	19498000	55534000	4099200
O00339	Matrilin-2	MATN2	5	10	10	10	9	106.84	956	956;720;176;131;183	0	44.437	1795700000	35058000	2523600	45260000	12760000	35126000	457640	0	1772500	39616000	45114000	31212000	18977000	32248000	36939000	45807000	22161000	19333000	6606600	15634000	12780000	7259000	0	15332000	17878000	41223000	7578900	663810	7444500	0	24206000	12967000	0	30904000	36037000	39651000	11320000
A0A140T930	HLA class I histocompatibility antigen, C alpha chain	HLA-C	30	11	7	2	9	44.433	397	397;366;339;372;325;372;325;366;368;244;397;372;368;244;397;366;261;372;368;355;366;244;261;261;261;244;224;131;131;131	0	69.606	1795300000	40700000	0	43127000	0	145480000	20265000	172640000	60265000	26430000	12791000	35506000	44461000	14863000	0	8122000	3696100	0	2138900	66471000	13023000	0	14972000	8014200	7248500	9823900	10307000	1148700	3990000	0	24851000	0	8189500	41030000	26741000	24207000	7401800
O00754	Lysosomal alpha-mannosidase	MAN2B1	6	9	9	9	8	113.74	1011	1011;198;140;164;172;195	0	33.081	1776300000	26069000	13956000	72459000	19358000	22706000	9558000	17155000	18222000	25747000	12102000	9535400	2495500	28215000	2452600	22871000	12103000	8366100	4623500	18792000	5505900	8218000	9913500	71255000	36912000	16319000	12308000	12203000	18225000	39117000	5942300	6987000	35169000	25407000	6833200	37612000	3495700
Q9UJ14	Glutathione hydrolase 7	GGT7	1	7	7	7	4	70.466	662	662	0	12.249	1770000000	44712000	31771000	55748000	6506100	32703000	1631400	11290000	41715000	23390000	7862200	10542000	2657700	38519000	17735000	28800000	17087000	9436600	5968900	8473800	4055600	15085000	1731200	108650000	10698000	36490000	27479000	2968800	6349100	46385000	9350900	5377300	14579000	39431000	10555000	38837000	8642300
Q9UP79	A disintegrin and metalloproteinase with thrombospondin motifs 8	ADAMTS8	1	7	7	7	6	96.459	889	889	0	28.357	1769100000	4716500	2593800	30259000	11454000	24414000	360910	16873000	38574000	27830000	21695000	6521000	6340500	50719000	24819000	20734000	13106000	0	3091700	1846400	7947600	14950000	5842400	100500000	34158000	59153000	18538000	5782800	3241400	58512000	26507000	5685100	33683000	14529000	8561000	26827000	7709100
K7EIS8	Noelin-2	OLFM2	4	4	4	4	3	42.844	376	376;454;335;78	0	8.8053	1764400000	21026000	0	54102000	4838300	27523000	4393300	12428000	13824000	34283000	0	20462000	13697000	46562000	31483000	45139000	25645000	16743000	4741100	19960000	7243000	14055000	0	53355000	18530000	23003000	27170000	0	17638000	36076000	23252000	20873000	35388000	20384000	18714000	38265000	16034000
P31944	Caspase-14	CASP14	1	8	8	8	5	27.679	242	242	0	29.358	1759900000	16574000	0	8664900	25662000	14401000	13972000	14108000	11043000	0	27796000	18127000	17645000	16294000	13132000	17902000	12690000	23163000	29149000	26612000	7125500	43032000	43077000	10611000	12890000	115180000	6190700	9892000	22428000	0	0	0	0	5882900	24225000	10418000	21647000
Q9H4D0	Calsyntenin-2	CLSTN2	1	19	19	19	15	107	955	955	0	48.995	1755500000	0	5818600	17449000	12521000	13969000	2783600	21492000	28297000	23511000	6629600	19831000	7806800	79406000	73906000	10759000	8650200	16026000	1335200	14596000	6165700	11018000	9857700	62173000	9726000	30865000	24263000	5528400	7493600	19971000	6020900	29281000	13026000	3737500	8281400	9101900	4237000
O75493	Carbonic anhydrase-related protein 11	CA11	2	4	4	4	4	36.238	328	328;113	0.00084818	6.354	1751100000	12190000	16327000	27352000	16944000	35957000	0	18155000	17995000	23387000	26433000	16480000	4482900	29710000	37984000	11340000	15861000	6557200	3480600	13596000	15082000	18404000	5720700	20600000	30191000	14568000	27295000	6256800	7521300	47202000	46601000	16819000	33427000	18797000	21637000	18563000	25162000
P50395	Rab GDP dissociation inhibitor beta	GDI2	7	20	12	12	16	50.663	445	445;263;203;130;148;155;125	0	40.387	1742800000	28152000	21566000	8619900	8201500	12103000	11638000	27651000	18302000	29983000	19512000	14620000	6893200	39670000	11731000	21572000	9259600	17491000	14690000	25814000	8283000	14902000	6600300	43971000	14401000	28404000	17683000	4139900	21404000	19392000	18158000	26903000	15019000	31636000	10850000	29356000	7294600
Q5JZY3	Ephrin type-A receptor 10	EPHA10	2	5	4	4	3	109.71	1008	1008;1014	0	15.818	1731700000	12865000	0	35611000	0	28480000	0	0	52645000	22479000	28622000	12922000	16586000	40583000	4746200	19416000	0	9174100	0	6500900	2915700	5368800	13727000	52281000	18287000	35265000	51984000	4319500	3878100	88030000	33271000	18316000	57575000	25138000	0	36756000	17813000
O15197	Ephrin type-B receptor 6	EPHB6	6	10	10	10	10	110.7	1021	1021;1022;1022;729;729;183	0	29.555	1727100000	0	0	0	0	0	0	19869000	189690000	10168000	0	4432000	7740500	10565000	13286000	8830700	7136500	0	0	2196400	6952400	11451000	0	14801000	12538000	0	9565100	0	0	15795000	0	11854000	7596500	0	6710700	0	4032400
P07451	Carbonic anhydrase 3	CA3	1	7	7	7	3	29.557	260	260	0	24.047	1722800000	0	0	6706800	9244200	4773300	870120	0	7607600	0	44675000	2218400	26332000	0	81362000	0	2046100	25975000	8642400	2821200	0	26897000	0	0	0	3389900	34298000	1283300	5657800	0	0	52304000	550370000	0	17804000	4667300	4811500
O15230	Laminin subunit alpha-5	LAMA5	2	34	34	33	31	399.73	3695	3695;241	0	70.935	1718800000	15227000	10305000	15438000	8788100	28747000	8131000	21741000	28948000	24900000	18612000	10980000	9805500	27186000	12046000	25944000	8183000	11835000	13285000	13664000	8395600	6534800	15335000	39601000	16510000	29114000	11736000	4153400	8680600	23522000	14206000	17858000	16759000	19857000	12882000	33693000	14252000
Q641Q3	Meteorin-like protein	METRNL	2	8	8	8	8	34.398	311	311;90	0	27.297	1715200000	30766000	16786000	90883000	40171000	53522000	0	4622900	0	32859000	0	30203000	28454000	17424000	0	37317000	5486400	10270000	0	25931000	768170	11582000	12321000	15797000	4878500	6658900	8515300	467790	6545100	2931300	19789000	5626800	0	39093000	14254000	34143000	42696000
O75368	SH3 domain-binding glutamic acid-rich-like protein	SH3BGRL	1	5	5	5	4	12.774	114	114	0	9.6489	1681300000	30253000	18214000	29512000	9891800	28283000	8773000	2109600	19338000	20923000	0	0	4508100	9563900	12891000	13756000	14279000	10055000	5208800	7504700	13153000	22014000	4102700	38450000	33401000	21018000	17945000	0	11607000	11393000	21079000	15792000	7495800	79657000	21239000	12740000	21628000
P14384	Carboxypeptidase M	CPM	4	6	6	6	4	50.513	443	443;249;136;198	0	10.173	1664300000	20973000	12478000	26083000	13939000	25091000	5905800	9984300	20046000	59513000	27340000	7290900	6800000	51083000	37252000	29574000	13518000	11213000	5040300	13228000	10004000	12315000	6367300	37207000	19327000	20830000	27697000	5988600	11591000	27527000	17057000	7364300	17769000	39367000	24251000	29054000	15999000
O15067	Phosphoribosylformylglycinamidine synthase	PFAS	2	2	2	2	1	144.73	1338	1338;62	0.0063613	2.6596	1649000000	0	0	0	0	80527000	0	0	23194000	51259000	0	0	0	128400000	0	0	0	0	0	0	0	41432000	0	116780000	0	0	0	0	0	0	0	0	0	48013000	0	35055000	0
Q5T123	SH3 domain-binding glutamic acid-rich-like protein 3	SH3BGRL3	2	2	2	2	2	9.3804	88	88;93	0.00080192	5.1682	1644300000	39979000	17942000	49673000	18006000	35321000	5146900	60009000	48243000	22597000	25191000	11924000	26936000	25177000	0	20901000	0	13287000	0	6389000	9318200	0	21088000	6677200	15110000	5897200	48713000	1378900	18212000	8994500	3425300	41264000	4443400	57864000	0	36213000	23847000
O94991	SLIT and NTRK-like protein 5	SLITRK5	1	5	5	5	4	107.48	958	958	0	8.7773	1643700000	22845000	7369700	24883000	6119500	12491000	5074000	46852000	39173000	15033000	11110000	19440000	10227000	52612000	18627000	10816000	7477600	8515300	2795400	6365400	3190700	8756900	9144200	66158000	13058000	33639000	32932000	3031500	16471000	42768000	12334000	34617000	19805000	32937000	17493000	14471000	7976300
Q9UPU3	VPS10 domain-containing receptor SorCS3	SORCS3	2	12	12	12	9	135.75	1222	1222;152	0	18.436	1637200000	28614000	6428300	56434000	10744000	46065000	0	0	15928000	39979000	6203600	17309000	13127000	43239000	2515400	35595000	17903000	4030000	1219400	20052000	3119100	9885800	0	41044000	19076000	23934000	8927000	0	6857500	37232000	0	12580000	22474000	24519000	18628000	29300000	6519500
P98153	Integral membrane protein DGCR2/IDD	DGCR2	3	8	8	8	6	60.81	550	550;550;326	0	17.799	1613500000	8949500	9592500	38298000	9433800	19639000	884400	10095000	1051100	14996000	5427100	22237000	2228000	91841000	37912000	51618000	5898800	16226000	6593100	26692000	7170000	13178000	6699200	18530000	24623000	20946000	4711100	11491000	3995900	64254000	11235000	8011400	35008000	13924000	17846000	26734000	12091000
Q9NSC7	Alpha-N-acetylgalactosaminide alpha-2,6-sialyltransferase 1	ST6GALNAC1	4	6	6	6	5	68.563	600	600;471;59;152	0	6.7317	1610200000	21198000	8837800	9717300	15523000	20874000	5950900	20462000	16850000	12474000	26635000	17590000	6405600	31035000	14587000	28509000	17848000	20551000	5694100	12460000	5853900	12283000	6945100	35721000	18525000	33895000	31950000	3809800	6197700	17326000	24041000	19301000	13848000	15362000	13899000	26364000	29699000
P00488	Coagulation factor XIII A chain	F13A1	4	7	7	7	4	83.266	732	732;138;147;185	0	11.335	1598500000	40654000	24414000	59874000	19939000	35509000	4950600	24769000	14963000	16395000	14526000	29309000	7169700	30591000	10829000	15444000	5453600	6099000	2541600	14398000	10367000	57598000	18555000	76011000	14131000	18982000	22909000	4672600	15666000	3883300	6645000	8744700	8373500	22901000	23019000	37512000	40259000
P10619	Lysosomal protective protein	CTSA	6	5	5	5	4	54.465	480	480;481;498;109;202;231	0	12.284	1591700000	29401000	24822000	34562000	10524000	31917000	8895400	12026000	19299000	42070000	56112000	23914000	11209000	15385000	7206500	33808000	5541000	8056700	6951800	17156000	13532000	13475000	9211400	16770000	12170000	29924000	22481000	5808200	13283000	15687000	42079000	27200000	43320000	13361000	5393200	11285000	11830000
Q9BQ16	Testican-3	SPOCK3	7	9	8	1	9	49.428	436	436;344;115;122;63;64;71	0	13.946	1575600000	27008000	17210000	28644000	18705000	21417000	2347200	6124600	14460000	13565000	23134000	8692600	6268200	14173000	19505000	10238000	8691000	5060200	3627100	20433000	8640600	19663000	4089100	30963000	21342000	16225000	6206800	5074900	12147000	34723000	31317000	0	36649000	11053000	19388000	17953000	12312000
Q01469	Fatty acid-binding protein 5	FABP5	1	6	6	2	5	15.164	135	135	0	26.593	1561700000	27479000	23522000	14811000	9881800	18517000	6196700	11746000	16925000	15213000	16583000	9513900	7576300	14677000	10409000	22454000	15847000	21301000	5138100	23364000	8032300	23768000	8734400	18736000	33198000	26487000	7822100	9279500	27672000	14761000	18868000	3732000	8025100	18599000	19722000	35896000	19764000
A0A452Q6Z9	Chordin-like protein 1	CHRDL1	2	8	8	8	6	51.167	450	450;456	0	18.061	1548200000	7273100	32862000	21405000	2866500	11755000	997970	10234000	57641000	24914000	12196000	31885000	0	25324000	13191000	17070000	14860000	26196000	9597600	16385000	5249800	30557000	25982000	39519000	19719000	32479000	2806700	5804200	19133000	37475000	31698000	0	14380000	9233000	24553000	15639000	6391100
Q6UXK5	Leucine-rich repeat neuronal protein 1	LRRN1	1	11	11	11	10	80.716	716	716	0	36.023	1545200000	32032000	17230000	25293000	11846000	16324000	3439300	0	17134000	24659000	7062700	28818000	17406000	30595000	0	28158000	11286000	13652000	5882600	30514000	7677900	6154800	7895300	39938000	6165600	7668000	6668300	14335000	17246000	13100000	0	6610300	0	33135000	33717000	4589300	25556000
P01040	Cystatin-A	CSTA	2	4	4	4	3	11.006	98	98;63	0	16.23	1532500000	12972000	1858600	8685600	10233000	2693100	36867000	0	23202000	0	67476000	14697000	0	0	2721500	7507200	3933000	19100000	6805400	3112200	1678500	28866000	111190000	3201000	7094800	220050000	2512400	9712900	16205000	0	6434700	4556800	7845100	10771000	7192400	7135000	5734600
Q9BXJ4	Complement C1q tumor necrosis factor-related protein 3	C1QTNF3	2	5	5	5	4	26.994	246	246;284	0	10.604	1520600000	29947000	38893000	64670000	0	27766000	8690500	5087600	6098200	45450000	34359000	3726200	22249000	7803300	12568000	14395000	13395000	27265000	7394900	6693600	3592700	6584300	10448000	0	9863500	22192000	0	2697300	1035100	5688500	8667100	7666400	10629000	5469400	18142000	1711800	19964000
Q9UKU9	Angiopoietin-related protein 2	ANGPTL2	3	10	10	10	9	57.104	493	493;430;470	0	25.623	1518700000	24764000	5259200	32729000	0	41036000	0	10190000	9945900	23715000	33005000	19102000	13233000	26929000	18821000	20782000	20029000	14196000	5148300	5008700	9344100	17860000	0	6086100	28479000	12070000	15452000	5249600	5361900	301290	23962000	12816000	5322400	41885000	6226200	58416000	16189000
P22061	Protein-L-isoaspartate(D-aspartate) O-methyltransferase	PCMT1	9	11	11	11	11	24.636	227	227;250;285;250;96;38;62;66;72	0	54.513	1515200000	10625000	7667800	17767000	6761900	12183000	0	15367000	26810000	15874000	32660000	6253200	6258400	21262000	11505000	8405000	6037900	7263000	3294900	7413100	4623800	24767000	0	93815000	21533000	17729000	7901100	911310	6436100	44645000	2009800	529950	26312000	12815000	10105000	10381000	6214100
P80188	Neutrophil gelatinase-associated lipocalin	LCN2	2	3	3	3	3	22.588	198	198;200	0	36.132	1510500000	22676000	13011000	23298000	11634000	24252000	44644000	9394700	11779000	11112000	17734000	13912000	20273000	9557100	14261000	19550000	14654000	11362000	8830500	7755100	8609800	26117000	18070000	21177000	26466000	10407000	4912600	3554300	4336600	24197000	23302000	11366000	29346000	20273000	15403000	28917000	15280000
Q99985	Semaphorin-3C	SEMA3C	10	12	11	11	8	85.206	751	751;40;63;178;220;321;723;737;761;770	0	14.352	1505500000	28953000	17392000	23379000	40222000	42538000	8151700	0	6464200	54853000	46796000	6987000	0	19671000	0	0	0	10556000	2723700	37276000	4018200	5049400	0	13236000	1352100	4967800	6663200	1319400	10810000	43726000	57128000	11057000	34482000	34778000	11067000	14536000	43121000
Q86SR1	Polypeptide N-acetylgalactosaminyltransferase 10	GALNT10	4	15	15	15	13	68.991	603	603;202;417;601	0	38.297	1501000000	16546000	4247300	37258000	13257000	29376000	3128400	10604000	5824200	25273000	13114000	15360000	7081800	29947000	18423000	38147000	7235600	12084000	4901400	16853000	7201400	21524000	7555500	22680000	25625000	5488200	11603000	3808400	13931000	10965000	10613000	8715700	11151000	33178000	23237000	6657400	22687000
Q92673	Sortilin-related receptor	SORL1	1	20	20	10	20	248.42	2214	2214	0	49.009	1500400000	15565000	14982000	12900000	3646400	19926000	4900500	19068000	19413000	25302000	34798000	9433400	19261000	38651000	13212000	25428000	1933900	5637800	6056700	7476800	11800000	12721000	1885600	39434000	12940000	34966000	9705700	7118400	7080200	29591000	21987000	7150100	13427000	19709000	17234000	25296000	3728300
A0A2R8YCT7	D-aminoacyl-tRNA deacylase	DTD1	4	2	2	2	1	14.535	127	127;209;213;223	0	6.8031	1495500000	28295000	0	31249000	9717600	15864000	0	0	25895000	19056000	0	7812000	14191000	25692000	19647000	16257000	11846000	10357000	6451100	8726300	0	14088000	0	43675000	30120000	34040000	35459000	7983800	7019600	0	25387000	15400000	35525000	32541000	20256000	19094000	14282000
Q9NZU1	Leucine-rich repeat transmembrane protein FLRT1	FLRT1	2	5	5	5	3	71.358	646	646;674	0	8.7451	1489300000	17433000	5529900	21872000	3730700	11893000	0	0	22309000	27851000	26947000	0	7998300	34026000	24584000	10652000	6333200	3476700	1811500	4259600	3307700	16776000	0	74842000	32424000	37402000	44135000	3933300	7720300	41119000	28125000	17276000	18916000	37804000	14422000	24457000	15308000
P10253	Lysosomal alpha-glucosidase	GAA	3	12	11	11	12	105.32	952	952;284;208	0	28.82	1487200000	22127000	10525000	10567000	7411800	11138000	0	6824100	9734700	29319000	17697000	34001000	10757000	33583000	11708000	20618000	8665500	9465500	9660200	12689000	13497000	22743000	2907900	27011000	12225000	17053000	13636000	6964700	10699000	12272000	36614000	10707000	20880000	8296900	1619900	9494900	6825700
P12955	Xaa-Pro dipeptidase	PEPD	4	8	8	8	6	54.548	493	493;512;522;224	0	15.346	1485500000	32424000	21289000	43383000	30991000	20578000	4769500	23078000	8068300	12635000	6079100	3026600	7789400	4061700	16269000	28142000	8625100	3737900	4846600	21273000	7313200	40527000	10844000	11466000	14488000	7248300	14231000	4735700	5583000	3522000	9314400	17763000	0	18648000	19402000	24242000	19214000
Q8NFT8	Delta and Notch-like epidermal growth factor-related receptor	DNER	1	6	6	6	5	78.474	737	737	0	25.154	1483700000	36892000	0	44825000	13237000	28208000	6443100	35271000	46144000	22896000	17283000	10532000	11109000	25791000	19594000	18906000	13997000	12060000	1802700	11739000	2721400	19737000	18144000	34379000	29761000	16728000	20532000	0	9063500	29163000	23652000	3623900	20129000	31472000	21069000	24406000	19081000
O43493	Trans-Golgi network integral membrane protein 2	TGOLN2	3	15	15	15	9	45.879	437	437;453;479	0	39.759	1482000000	20502000	9031000	24807000	6392800	15966000	4676100	14022000	31864000	21463000	16703000	10176000	8995600	25503000	22547000	19583000	8979200	17521000	6141300	11642000	13024000	31878000	14918000	35392000	26318000	15467000	11667000	8836900	7035400	24845000	27160000	8147600	12458000	38153000	14041000	26666000	8340200
O95497	Pantetheinase	VNN1	2	7	7	7	7	57.011	513	513;274	0	33.839	1474600000	19589000	9854100	1875500	0	19587000	6652600	8259700	7499100	0	4545800	12924000	34832000	7142300	21141000	0	2063200	3620300	4564600	5531600	4612900	59080000	10164000	18981000	22387000	25837000	15741000	2852100	7681800	4155300	17163000	0	10847000	0	4379900	16990000	9344800
P05026	Sodium/potassium-transporting ATPase subunit beta-1	ATP1B1	1	7	7	2	7	35.061	303	303	0	12.319	1472000000	19355000	15863000	12247000	9748600	10927000	3138500	12828000	29404000	14901000	17570000	15000000	20986000	15999000	8225400	27942000	4254300	14951000	8799200	19389000	7975400	33982000	6502900	50721000	17953000	4018200	0	6024900	11591000	38979000	39585000	10952000	33423000	6444300	19645000	11404000	8683700
Q14114	Low-density lipoprotein receptor-related protein 8	LRP8	18	12	12	12	10	105.63	963	963;926;888;888;808;790;841;834;766;673;594;732;708;537;175;234;157;135	0	21.668	1463900000	23074000	20431000	38942000	33259000	18013000	3126300	22015000	22379000	22381000	16239000	22348000	14223000	19751000	25593000	10771000	18060000	15012000	4038300	24356000	4633900	19058000	11523000	7958100	20762000	17799000	6543200	8034100	8801500	24317000	19591000	21199000	0	14422000	21593000	18473000	5351500
P21810	Biglycan	BGN	2	6	6	6	3	41.654	368	368;238	0	10.94	1463300000	23484000	26810000	11394000	8354300	14724000	0	36725000	61898000	33806000	6945900	8127100	2964600	25106000	2331200	18321000	5154700	8699500	6357800	11812000	6768300	10385000	0	44568000	9361500	28937000	15526000	5997900	15348000	10877000	12953000	21138000	30796000	9565400	12900000	4301000	5150500
Q92854	Semaphorin-4D	SEMA4D	2	7	6	6	7	96.149	862	862;548	0	11.004	1461400000	10152000	0	14673000	5153600	13805000	0	7260700	10519000	14984000	18862000	9445600	6726100	22839000	19679000	21952000	13875000	7741500	7703700	13301000	10159000	18306000	0	26672000	31560000	31087000	4624100	2393700	4661900	59471000	19668000	17494000	54336000	15354000	21233000	18589000	10998000
Q99972	Myocilin	MYOC	2	12	12	12	6	56.971	504	504;63	0	81.599	1439100000	19235000	7325900	19913000	1931400	43315000	1913000	18911000	27318000	5947400	1873400	13198000	15800000	0	6900200	26072000	11483000	16183000	12344000	46082000	22630000	16442000	9747100	19001000	16596000	20188000	19094000	3774200	4427800	5678000	7887200	14400000	0	9208100	27108000	55623000	33051000
C9JPG5	Semaphorin-3F	SEMA3F	4	10	9	1	10	77.312	686	686;379;264;147	0	18.295	1434000000	29096000	5921300	31239000	4281100	30064000	2423800	5125000	4956700	28460000	17394000	20310000	0	48663000	2926400	19134000	0	16886000	3940400	25040000	7919400	6530300	5649600	43851000	15806000	7554500	6804100	4876300	11910000	4853000	25117000	14670000	32942000	26425000	20842000	27964000	5217500
Q9UBX7	Kallikrein-11	KLK11	6	7	7	7	5	31.059	282	282;170;141;68;116;109	0	26.387	1420700000	23140000	5892400	28444000	7238000	24497000	3645300	0	0	34411000	11393000	45046000	59117000	39305000	3369900	73082000	16061000	14248000	3171700	12231000	29083000	19460000	5075900	0	23985000	0	0	19295000	5452000	0	737410	4841200	22288000	37553000	18214000	0	17211000
A0A0A0MTC7	Laminin subunit alpha-4	LAMA4	9	17	17	17	14	201.82	1816	1816;1823;1823;1064;178;187;331;188;190	0	33.701	1419200000	24676000	15117000	32202000	13846000	33052000	2577500	11626000	21220000	43763000	17980000	9276700	9163500	37476000	17632000	28231000	8789700	9549200	4759400	15971000	10063000	6231800	3730100	30148000	12020000	41268000	8129600	6043000	7627900	2160700	26328000	12490000	178160	3405100	13422000	22283000	5348400
Q8NBJ7	Inactive C-alpha-formylglycine-generating enzyme 2	SUMF2	14	8	8	8	7	33.843	301	301;320;286;305;274;352;232;304;358;236;165;183;102;150	0	18.539	1403200000	9903100	0	16874000	0	32159000	1693200	9930400	7523200	49158000	19306000	6730300	57258000	10454000	16848000	84843000	13031000	33517000	15811000	3808700	3070700	23239000	11290000	39587000	23644000	21121000	10765000	4028300	4020000	23313000	20526000	0	16775000	52056000	9559900	75029000	1739900
B1AJS0	Protein-tyrosine-phosphatase	PTPRT	9	9	9	9	7	160.85	1431	1431;1440;1441;1450;1451;1460;313;1059;1076	0	18.817	1398900000	7036200	4312600	15855000	5823500	22521000	3916600	27193000	23950000	41165000	20587000	11775000	9131300	72821000	33280000	18209000	11899000	3388500	0	9283900	7252400	10226000	2167800	28326000	9299000	27578000	13189000	6257800	2144200	56765000	24787000	9372300	12283000	27591000	13381000	16326000	8909600
P18206	Vinculin	VCL	1	15	15	15	13	123.8	1134	1134	0	31.307	1392400000	11156000	8554900	6262600	4418200	9952100	1751800	22583000	27443000	17910000	7245700	5789400	0	22369000	11038000	21293000	7068000	9470900	4074100	9393600	2363500	40326000	10144000	39606000	20130000	27534000	9017600	1527700	8810200	25191000	0	6797500	17091000	13094000	15807000	2543100	5194400
Q9BRA2	Thioredoxin domain-containing protein 17	TXNDC17	4	2	2	2	2	13.941	123	123;75;80;98	0.0015117	4.1711	1392100000	20634000	15155000	24205000	10454000	13875000	4391400	29944000	34641000	13951000	20992000	7120300	8477400	18996000	13778000	16235000	8803200	9201300	4420500	7003600	4751800	18906000	11217000	43239000	20320000	31328000	29931000	2948300	5646200	34190000	20243000	8485600	28114000	27387000	16037000	24472000	10758000
Q5VV43	Dyslexia-associated protein KIAA0319	KIAA0319	2	8	8	8	5	117.76	1072	1072;483	0	14.484	1390100000	8836200	4797800	13900000	2036700	12839000	1110300	22850000	28767000	9545700	12529000	6459100	9561900	41006000	24594000	13970000	4337300	7146800	5594500	3718500	2158100	0	3480200	38819000	13098000	33068000	23638000	6321700	5563200	57939000	25811000	8531100	33912000	18761000	7098000	44004000	23250000
P05160	Coagulation factor XIII B chain	F13B	2	12	12	12	10	75.51	661	661;246	0	27.963	1382500000	21966000	5453600	29022000	25202000	41838000	4980800	0	0	9016600	0	13235000	14241000	13400000	12519000	21953000	16627000	5154100	0	19780000	16141000	41069000	17575000	19462000	11348000	0	13728000	3711000	8072500	0	0	11491000	0	12937000	24859000	42398000	41020000
P16930	Fumarylacetoacetase	FAH	3	6	6	6	5	46.374	419	419;161;60	0	7.7651	1370200000	32340000	15618000	28226000	16762000	34801000	5874500	13271000	11629000	24075000	17441000	19471000	3266600	21122000	9543400	32284000	9864400	12834000	5726000	34069000	4579400	18945000	2823100	27630000	16506000	6585500	5647200	4692900	2238000	12639000	3404400	9948400	15317000	22986000	17060000	34418000	12753000
Q13201	Multimerin-1	MMRN1	2	3	3	3	3	138.11	1228	1228;970	0	29.097	1367800000	0	7510600	0	0	0	9331700	14094000	14279000	0	60412000	0	0	0	0	0	18653000	0	17014000	0	3546000	10760000	93292000	0	25212000	21408000	0	12341000	23195000	21155000	13644000	21238000	23172000	0	0	0	0
Q16849	Receptor-type tyrosine-protein phosphatase-like N	PTPRN	2	5	5	5	5	105.85	979	979;166	0	289.27	1354900000	7635200	7663000	0	7622800	9160700	11392000	14603000	28705000	11761000	7182800	6637300	6417800	23641000	26503000	10487000	11570000	5355300	6413400	2743800	4773400	20483000	5417500	60670000	40000000	33100000	15132000	8956700	0	68484000	32424000	4623000	38717000	27680000	16414000	10892000	10242000
Q12866	Tyrosine-protein kinase Mer	MERTK	3	3	3	3	2	110.25	999	999;823;588	0	15.362	1350900000	18742000	4838100	11872000	11897000	25906000	1150900	8595400	18679000	18909000	19607000	10392000	6785200	45797000	27003000	32252000	12355000	12990000	6905900	7499000	6827200	28030000	3985800	32369000	28038000	23317000	15627000	5497500	4700400	2652800	1523900	14481000	0	17681000	9347700	12206000	24023000
P17050	Alpha-N-acetylgalactosaminidase	NAGA	1	8	8	8	4	46.564	411	411	0	19.278	1350800000	17860000	2915900	43665000	22818000	42143000	7629100	2011700	0	46579000	26077000	15862000	9351100	9060700	11049000	37173000	15938000	7978900	5269000	8688300	2291100	9292800	6693600	22133000	14561000	10291000	4744900	7899900	2997000	0	0	9785800	0	36004000	16895000	31794000	18282000
P30043	Flavin reductase (NADPH)	BLVRB	5	8	8	8	3	22.119	206	206;163;245;121;154	0	26.021	1342600000	0	0	0	5355100	10322000	0	2467100	0	6773900	2621600	2917700	12717000	0	22273000	10216000	0	8147100	178950000	3647200	17694000	274200000	0	0	3560100	7815600	56973000	0	0	0	10871000	62495000	94889000	0	15155000	0	0
Q92911	Sodium/iodide cotransporter	SLC5A5	1	8	8	8	6	68.666	643	643	0	14.813	1340000000	32145000	1232700	16223000	0	18083000	7862400	0	0	46287000	61211000	21044000	0	7997700	7178800	16281000	0	17252000	0	38284000	8626700	12602000	10610000	11797000	4515200	2468800	6922700	14700000	6590900	7436500	41927000	23069000	0	10463000	0	11078000	6921400
P62258	14-3-3 protein epsilon	YWHAE	6	10	8	8	7	29.174	255	255;115;94;107;109;38	0	21.833	1336600000	20021000	14045000	21406000	14932000	24822000	10210000	11383000	20869000	21408000	13035000	12468000	10540000	16026000	0	18744000	9805900	10138000	16149000	16587000	10565000	4932800	11123000	22940000	20147000	13980000	10591000	7366600	16675000	0	0	32285000	0	47324000	16314000	12604000	7968700
Q9NZ53	Podocalyxin-like protein 2	PODXL2	1	6	6	6	5	65.075	605	605	0	115.97	1331800000	11261000	5702900	25133000	11551000	0	7388400	5822400	21879000	19568000	22191000	0	0	33431000	32988000	23875000	2617400	22667000	15910000	10594000	6886000	15194000	4080600	33994000	11002000	8317600	15248000	8433500	6774600	8487100	307470	14441000	218370	20933000	12448000	25481000	20629000
Q9ULI3	Protein HEG homolog 1	HEG1	1	5	3	3	5	147.46	1381	1381	0	22.874	1321600000	11052000	0	9927900	7914300	6566100	3354200	9196200	25898000	20108000	8801900	11876000	0	26947000	11875000	14706000	7117500	5903600	2134700	15736000	4078800	13257000	7832800	40896000	14507000	25752000	27398000	2938400	9560400	71356000	16378000	13757000	5102300	9907300	9205300	16326000	16930000
P09382	Galectin-1	LGALS1	2	8	8	8	6	14.716	135	135;38	0	12.597	1319500000	25086000	17520000	29414000	0	23983000	4782600	0	21243000	11690000	39282000	11319000	9700700	24095000	37830000	23142000	10374000	13151000	7031500	22172000	4939400	12180000	10353000	48544000	16656000	0	0	4839300	13522000	0	25071000	10948000	0	16415000	0	43499000	0
Q8NCL4	Polypeptide N-acetylgalactosaminyltransferase 6	GALNT6	2	7	7	7	6	71.158	622	622;365	0	21.489	1314600000	0	4836200	5930100	0	0	0	28611000	39364000	0	8462200	4420500	3866200	23752000	33401000	6783800	0	0	3911200	0	2538600	8692100	0	64327000	45949000	14587000	19797000	2177300	0	89588000	34054000	15974000	52245000	11810000	22102000	13602000	10522000
P17931	Galectin-3	LGALS3	2	3	3	3	3	26.152	250	250;233	0.0015163	4.2393	1312200000	20561000	5910500	37687000	17607000	22256000	0	19816000	14837000	22265000	21839000	13393000	6516600	12773000	19369000	19701000	12619000	7518900	4476300	8210100	1647700	4460800	13060000	20015000	2742500	37017000	10584000	555760	18483000	1426600	20743000	26607000	0	46530000	23989000	17657000	25846000
Q86UW8	Hyaluronan and proteoglycan link protein 4	HAPLN4	1	6	6	6	5	42.801	402	402	0	24.571	1305100000	17947000	31553000	22514000	0	17058000	5195000	49021000	66959000	14717000	33735000	4680000	7361300	27082000	20028000	7976700	2980500	3681900	3512700	45233	4162500	5223900	10128000	17388000	18478000	0	15129000	0	0	69279000	17266000	9204700	47205000	24434000	18863000	19794000	0
P31153	S-adenosylmethionine synthase isoform type-2	MAT2A	1	2	2	2	1	43.66	395	395	0.005291	2.9173	1301900000	0	0	0	36256000	24021000	0	25416000	12265000	21817000	11254000	20825000	0	31467000	0	46515000	2199600	27202000	7094500	10833000	2810400	15800000	0	30505000	25795000	22739000	7864400	2520000	8684600	3966800	0	9132400	28290000	22851000	41435000	21534000	25408000
E5RG74	Adhesion G protein-coupled receptor B1	ADGRB1	3	8	8	8	5	126.69	1159	1159;1581;1584	0	30.288	1301300000	32546000	3024200	14417000	3498200	18052000	1680900	10064000	29339000	24273000	7554800	17684000	0	17210000	18379000	4371700	4348900	6023700	1597700	10255000	3243500	7616800	16793000	26706000	11693000	26933000	7030600	6663600	2590300	53482000	22788000	11320000	15258000	12684000	11277000	16213000	10870000
P80723	Brain acid soluble protein 1	BASP1	1	11	11	11	8	22.693	227	227	0	83.166	1295500000	14598000	5820400	23297000	2776400	2425900	12636000	5226300	39232000	20761000	28734000	16718000	4738700	9987800	10319000	19130000	1660000	10494000	10761000	2631200	7660500	7367800	20932000	35044000	24720000	10611000	10789000	17771000	2830500	108630000	17723000	13359000	32760000	29634000	3441400	4289000	5715200
Q02952	A-kinase anchor protein 12	AKAP12	1	3	3	3	1	191.48	1782	1782	0.0028329	3.5432	1293700000	0	0	0	0	344850	0	0	4019100	0	0	0	0	0	0	0	0	19122000	145730	0	0	44049000	105770000	0	34268000	70717000	0	150100	0	0	0	3154500	0	0	0	0	0
P60983	Glia maturation factor beta	GMFB	4	5	5	4	4	16.713	142	142;150;38;138	0	59.71	1290800000	7493500	23743000	11986000	0	9544700	0	28508000	16905000	6266400	11178000	4005000	6809600	17327000	17764000	7119700	5269200	2723700	0	3080200	13169000	34701000	0	23449000	22020000	34667000	18015000	3996000	10435000	67800000	8642100	16451000	15128000	9478900	18139000	0	17314000
O14791	Apolipoprotein L1	APOL1	4	7	7	6	2	43.974	398	398;141;142;159	0	13.509	1283200000	9590500	6530300	26068000	12424000	19070000	1575200	3076600	3581600	12350000	6384000	24469000	17718000	24075000	16128000	36430000	4227800	22946000	12336000	7363300	17154000	36343000	9688500	26179000	28760000	12197000	20240000	3404900	10293000	10659000	10794000	5179400	11278000	5805100	7333300	30454000	18617000
Q5T749	Keratinocyte proline-rich protein	KPRP	1	10	10	10	8	64.135	579	579	0	10.788	1280900000	33748000	11408000	20084000	11869000	7605600	0	0	0	11604000	0	23835000	14914000	11670000	7192300	20037000	8476300	29058000	9854900	11238000	0	12503000	42477000	7783700	7228300	89195000	4367700	4115600	14247000	0	7596300	11635000	0	12854000	10424000	9558300	11673000
H0Y9J2	Calcium/calmodulin-dependent protein kinase type II subunit delta (Fragment)	CAMK2D	6	5	4	4	4	20.386	182	182;498;499;512;533;194	0	14.406	1270900000	4311700	2929300	27023000	9809500	0	4812900	0	22058000	17233000	22274000	8093100	0	22099000	10759000	16591000	0	0	404550	0	704050	29475000	2033200	52358000	26383000	23709000	6721000	8164800	9679900	0	41135000	21383000	16898000	33078000	14677000	18047000	15277000
P00492	Hypoxanthine-guanine phosphoribosyltransferase	HPRT1	1	10	10	10	7	24.579	218	218	0	32.176	1270600000	22064000	0	30206000	4718700	16503000	1752000	0	0	25718000	12078000	19164000	0	53286000	8876000	15685000	0	10996000	0	22870000	0	19967000	5857800	40869000	0	21896000	24447000	0	5268300	37334000	0	29372000	11113000	16369000	7091300	18416000	13130000
Q9P0L0	Vesicle-associated membrane protein-associated protein A	VAPA	2	3	3	2	3	27.893	249	249;29	0	7.8754	1263300000	34095000	12276000	28496000	2460400	16971000	1167800	20930000	49824000	4238700	32584000	0	5817000	19691000	17657000	7248100	3778900	0	1313200	6426900	10705000	5955900	14274000	41502000	13255000	32096000	25157000	0	0	38900000	33710000	6325000	39057000	25248000	0	14120000	0
Q9HCU4	Cadherin EGF LAG seven-pass G-type receptor 2	CELSR2	1	13	13	13	12	317.45	2923	2923	0	30.728	1251400000	4086700	15229000	5148600	4413900	8903000	1639500	45914000	14949000	7156400	22017000	0	1755500	14704000	12842000	0	0	0	0	0	1398000	2776800	10514000	130070000	8335200	43435000	22880000	0	8207700	96525000	31598000	6295200	66554000	32124000	20888000	14201000	0
E5RGF2	Putative deoxyribonuclease TATDN1	TATDN1	7	2	2	2	1	23.929	210	210;243;297;322;202;207;210	1	-2	1244100000	62975000	0	0	0	0	726450	0	0	0	0	0	53339000	0	0	0	0	0	0	0	25971000	49171000	0	0	31779000	0	0	8654100	49695000	1186100	0	49398000	2161500	0	0	0	0
P29401	Transketolase	TKT	4	10	10	10	7	67.877	623	623;457;334;153	0	14.412	1242300000	14481000	7041800	8946500	4389200	12896000	1992000	15527000	7884500	17728000	9643600	14424000	15585000	25415000	5694600	14416000	7109800	12405000	7682800	31288000	8012900	16887000	2155400	30533000	13583000	27595000	6220700	3844800	14382000	11602000	13403000	24199000	0	17317000	3479400	18871000	4058400
P24593	Insulin-like growth factor-binding protein 5	IGFBP5	2	7	7	7	6	30.57	272	272;233	0	11.874	1233600000	0	33488000	44346000	19071000	25363000	8301500	25496000	47592000	0	53592000	0	11515000	18150000	13289000	0	7463100	0	0	0	9949800	2803600	34467000	0	18226000	0	0	5001300	0	2763500	13842000	20144000	7075000	40630000	27893000	42960000	0
A0A2R8YCX5	Semaphorin-3E	SEMA3E	2	3	2	2	2	71.772	630	630;775	0.0064392	2.7374	1225000000	32078000	14271000	22346000	5546200	53606000	0	5061100	11860000	28921000	27506000	6857400	6846000	43684000	2591400	11247000	2546400	0	0	0	7785900	3852500	0	18347000	7826100	32214000	18391000	1695800	0	36437000	36251000	0	11322000	18741000	15676000	0	6082800
O75063	Glycosaminoglycan xylosylkinase	FAM20B	2	7	7	7	7	46.432	409	409;138	0	17.347	1218400000	9860400	5505600	9409700	9146600	6049500	0	7819500	4745300	19900000	34432000	7629700	2797200	7701000	21717000	32872000	14638000	3103100	3140000	13587000	7210600	17467000	15316000	46507000	11564000	65264000	25960000	2416700	6105300	19744000	16917000	9365000	10158000	5589900	10563000	2646700	24148000
P05413	Fatty acid-binding protein, heart	FABP3	3	5	5	5	5	14.858	133	133;132;89	0	8.3603	1212900000	9691900	7202000	33309000	3999100	18311000	1767600	24741000	17176000	11761000	9243100	7516400	6140400	22580000	21290000	3172400	4404300	5526200	10366000	6668600	0	8430500	6628900	4893200	13582000	12086000	1050400	2842700	15251000	0	0	17912000	0	29369000	20039000	0	14381000
A0A1W2PNP0	GPI transamidase component PIG-T (Fragment)	PIGT	30	3	3	3	0	65.981	580	580;300;578;505;499;495;432;429;393;354;331;314;316;275;318;329;240;232;532;441;183;123;128;140;198;191;242;203;116;77	1	-2	1197200000	0	10281000	0	19911000	30012000	0	138660	0	19224000	0	16655000	0	31861000	541250	30405000	391860	162630	0	434140	3824400	16567000	0	70801000	29752000	17683000	20783000	1581000	8009600	26008000	498060	7914900	0	29629000	24423000	8413400	17826000
P02042	Hemoglobin subunit delta	HBD	6	13	6	6	6	16.055	147	147;141;104;85;201;145	0	38.079	1182100000	0	0	0	0	0	0	0	0	0	0	0	0	0	0	0	0	0	85512000	0	11168000	243380000	0	0	0	0	59661000	0	0	0	0	121930000	0	0	0	0	0
P10124	Serglycin	SRGN	1	2	2	2	2	17.652	158	158	0.001506	4.116	1180600000	20084000	8772900	12437000	8126200	12197000	6364500	6871200	19342000	0	24182000	0	0	40139000	0	0	9981700	0	7440600	0	10573000	18520000	0	25245000	27086000	33963000	0	8213600	8399700	46533000	0	8248300	0	0	0	0	7444600
P20472	Parvalbumin alpha	PVALB	4	7	7	7	5	12.059	110	110;101;106;78	0	35.538	1169700000	42724000	0	16032000	0	2626000	21422000	0	0	3869000	13684000	1647400	1956400	0	4364200	5724600	4658900	10251000	8192500	1060200	2414600	7074600	0	28559000	11755000	37783000	7844300	6941700	26985000	1245200	10251000	5413400	0	44920000	13706000	12978000	7219400
P60520	Gamma-aminobutyric acid receptor-associated protein-like 2	GABARAPL2	3	4	4	4	3	13.667	117	117;88;57	0	6.7455	1156200000	12746000	7721900	14961000	8710400	16044000	0	14242000	3821100	14047000	29370000	5517500	8192700	14325000	17383000	20170000	15516000	11277000	6733300	6551600	4327300	30298000	4775600	28220000	25372000	4765200	8026400	4537100	5212400	9137100	5171300	15952000	18827000	28071000	2970300	17896000	12059000
O00264	Membrane-associated progesterone receptor component 1	PGRMC1	1	3	3	3	3	21.671	195	195	0	6.7979	1141700000	10852000	5370300	14526000	3751200	10574000	7339000	9325400	26197000	6203300	29901000	4143300	2426300	9299400	7264900	19137000	6894900	5403700	2838400	7071600	1744900	9136700	8602900	49047000	17962000	28587000	3783300	2935500	5221000	34049000	26365000	9864000	10369000	50650000	10515000	35691000	5487900
Q5T1H1	Protein eyes shut homolog	EYS	2	4	4	4	3	350.79	3165	3165;473	0.0040789	3.1807	1136200000	0	22912000	0	0	0	36491000	14403000	40295000	0	1846100	0	0	0	0	0	0	0	0	0	0	0	62750000	0	0	0	0	0	0	17957000	33276000	0	42238000	0	0	0	0
Q9H7Y0	Divergent protein kinase domain 2B	DIPK2B	1	8	8	8	5	48.554	433	433	0	19.973	1135200000	19545000	4071600	30276000	7115900	17778000	1792900	16951000	38215000	24265000	14685000	9386700	0	14061000	12776000	21856000	0	8758400	0	1453000	2694300	0	8724700	20295000	9945300	30828000	9315500	2967500	8136800	28087000	17166000	8586300	22745000	14800000	1982800	25850000	6097400
P21579	Synaptotagmin-1	SYT1	3	3	3	3	2	47.573	422	422;419;419	0.0064851	2.7982	1133300000	25904000	7595800	33783000	0	15182000	2529900	7310100	26917000	16292000	24444000	0	4905800	14052000	16066000	17145000	4750400	10553000	3832200	0	6252800	15498000	11463000	16228000	22934000	14180000	0	6817300	0	32672000	23480000	0	23308000	26961000	8943500	9314500	6211600
H7BYC3	Butyrophilin subfamily 2 member A1	BTN2A1	6	3	3	3	2	16.974	151	151;239;523;527;85;96	0.0007758	4.5875	1131600000	0	0	17103000	0	23007000	0	23316000	24369000	21843000	24862000	8112400	0	14776000	28246000	20250000	13384000	9396700	6591800	5916600	0	27048000	0	38231000	17123000	0	0	4277400	4060900	74532000	42275000	13363000	0	20522000	0	37552000	21007000
Q7LGC8	Carbohydrate sulfotransferase 3	CHST3	1	5	5	5	5	54.705	479	479	0	9.4906	1127700000	0	19049000	0	0	0	0	30433000	53034000	0	0	2118900	24559000	2630300	43382000	2635900	27947000	0	0	0	17984000	24685000	0	17299000	17732000	17364000	15267000	0	0	39781000	53177000	0	44875000	0	35397000	0	17900000
P09603	Macrophage colony-stimulating factor 1	CSF1	4	9	9	6	7	60.179	554	554;285;119;150	0	20.597	1126400000	14983000	20047000	16263000	4269900	9143000	6745900	6203000	5089700	3339600	7310100	5283000	15030000	6863200	2532500	8195500	3200700	2849500	5274600	2634000	2006200	8314100	13913000	65086000	16738000	15970000	3256100	6249100	0	6392600	24167000	0	10933000	20261000	6472800	4785500	3604800
P20908	Collagen alpha-1(V) chain	COL5A1	2	4	4	4	4	183.56	1838	1838;210	0	10.403	1124600000	20568000	12568000	22900000	12711000	12442000	4763100	18784000	24367000	9908800	17333000	9903600	13828000	13377000	15219000	12814000	6687000	6465400	2692300	3497400	4086100	14443000	8655900	45563000	22402000	16321000	11851000	3143300	5315700	0	0	8663100	20597000	18229000	17283000	17887000	9709800
A0A0G2JMI0	Leukocyte-associated immunoglobulin-like receptor 1	LAIR1	21	4	4	1	3	29.633	269	269;269;287;269;287;286;286;280;136;286;153;77;208;89;152;127;115;110;100;93;175	0	14.225	1114800000	19532000	3977900	4158900	7922500	2409100	1927500	0	0	18619000	0	9028000	19697000	0	8571400	5264600	12750000	20924000	12467000	9924400	8247300	2500500	6572500	0	6067600	0	0	4376900	16762000	0	8734300	2519200	7838400	21615000	19964000	0	19441000
Q7LFX5	Carbohydrate sulfotransferase 15	CHST15	2	8	8	8	6	64.925	561	561;66	0	15.794	1107300000	13852000	5012000	21975000	13201000	16427000	1729400	9119700	33289000	17224000	0	4706500	0	30000000	8359700	9085200	0	2945000	1483200	11061000	2013400	8357900	11325000	35679000	3673200	40904000	23848000	1886400	4659300	28954000	0	0	21673000	2982900	24150000	5136700	14977000
P19367	Hexokinase-1	HK1	4	15	15	13	14	102.48	917	917;917;114;923	0	50.025	1106700000	21099000	22007000	25902000	1502600	7163700	3144700	1369800	10616000	18170000	17926000	12141000	0	12602000	0	27944000	2181200	19591000	6568800	24095000	4327000	4674600	3988100	36591000	7728500	12743000	5414600	3578500	8699200	6672500	0	13079000	4671000	23099000	1754200	2337800	6057900
P0DMV9	Heat shock 70 kDa protein 1B	HSPA1B	4	9	8	5	6	70.051	641	641;641;642;476	0	14.93	1101500000	28893000	717270	12869000	4661200	28888000	1408300	3556800	3314200	28280000	0	1522500	435330	25315000	15784000	22766000	5218000	1332100	3825400	35742000	9068800	21476000	3496000	27768000	7177300	2203700	3696500	2737500	7288100	5051500	2339300	6956800	12786000	22899000	11258000	29885000	6125500
Q8NCC3	Phospholipase A2 group XV	PLA2G15	6	5	5	5	3	46.657	412	412;212;298;163;236;242	0	14.497	1100200000	11189000	5958200	7474800	6354200	21677000	5869300	0	20422000	41784000	25403000	20521000	0	33785000	6810600	34072000	0	12787000	7463300	828900	6374900	0	3503100	61743000	10625000	6768800	6731800	5458500	0	38999000	0	8337800	27604000	20999000	15257000	9206200	10330000
Q9BUD6	Spondin-2	SPON2	4	4	4	4	3	35.846	331	331;108;61;64	0.0064144	2.7072	1098200000	30790000	13319000	66781000	14302000	23353000	3209500	11931000	10669000	23773000	13918000	16300000	5679600	27215000	19827000	17129000	20885000	5326400	2041600	5050400	0	25614000	0	27317000	11946000	16040000	8519800	1444700	9639700	14664000	5073200	5999700	0	17921000	6235700	19961000	0
Q7Z553	MAM domain-containing glycosylphosphatidylinositol anchor protein 2	MDGA2	5	13	13	12	10	107.43	956	956;826;253;233;250	0	32.415	1097000000	13239000	5905800	9084400	4391100	13722000	2290000	11778000	13462000	14612000	14283000	14171000	4306100	33268000	18492000	4410900	0	4107500	1731900	1304200	2956500	10784000	7308900	18039000	20426000	12771000	19860000	4395100	2500600	37298000	17033000	5348300	20956000	8534100	5270400	12818000	11194000
Q99519	Sialidase-1	NEU1	2	5	5	5	5	45.467	415	415;267	0	15.638	1092900000	26654000	3358400	18231000	11234000	14888000	0	0	9638900	33079000	13905000	21015000	0	32379000	16412000	16991000	6940200	5033300	4259200	8845200	13051000	14194000	0	15636000	7240900	8454400	7176800	3881400	7416000	595480	813660	6907700	755370	7888600	13794000	9464400	7803100
P05109	Protein S100-A8	S100A8	1	3	3	3	3	10.834	93	93	0	7.7759	1091200000	4357000	0	4521100	2581700	4521200	361720000	0	7284000	1770200	7423500	0	3671900	0	0	5991700	3791200	5205400	19567000	4283100	744490	5524600	4602100	0	2985500	117660000	4517600	4251400	3164400	0	5795300	3755200	0	0	4785200	2896500	0
O75976	Carboxypeptidase D	CPD	1	12	12	12	9	152.93	1380	1380	0	44.655	1090300000	16854000	2323300	10397000	5087400	4528300	1844300	191560	12535000	14121000	19545000	14898000	2996200	40393000	22068000	10849000	6312100	3589500	620260	12933000	0	2891200	1860300	26308000	5209300	22827000	8499200	0	9417600	67345000	23602000	10159000	33405000	7564400	8878100	14273000	5760200
Q6IEE7	Transmembrane protein 132E	TMEM132E	2	14	14	14	14	116.15	1074	1074;984	0	47.74	1068700000	14777000	2888500	13686000	2701500	0	0	21735000	12713000	15256000	19778000	8195500	1647400	29408000	30244000	17943000	11723000	3918300	1305400	2183700	3914700	16836000	0	74105000	20792000	23096000	3687400	1632800	3881000	13404000	5650900	10077000	27079000	5532400	3991700	17680000	4895300
Q9Y6X5	Bis(5-adenosyl)-triphosphatase ENPP4	ENPP4	2	4	4	4	4	51.641	453	453;458	0	8.0201	1066800000	41228000	2668400	41807000	0	22719000	14712000	0	0	28825000	9823700	14121000	7297900	31845000	0	14132000	0	6895200	0	9745200	11372000	0	2003500	31540000	0	35146000	8790700	2044600	10077000	6403900	0	30284000	6025300	27266000	0	19915000	12719000
Q5SW12	Protein FAM171A1 (Fragment)	FAM171A1	2	3	3	3	3	21.25	198	198;890	0.00083893	6.0462	1061000000	18982000	16195000	14915000	8991800	0	2639600	0	25806000	11663000	0	7471800	7282600	19360000	12073000	9828000	6520000	0	2447400	0	10477000	12372000	4144000	38491000	24768000	144570	21016000	3014500	6140300	15776000	15955000	21562000	14253000	10005000	11171000	8148800	31120000
P31151	Protein S100-A7	S100A7	2	5	5	5	2	11.471	101	101;101	0	6.4263	1056800000	0	1640600	0	1736300	0	254640000	1283400	2007700	0	3746700	2883700	0	2741400	0	2271300	0	1493800	12712000	7183800	0	0	5677100	0	0	233300000	0	909110	2161600	0	10407000	1976800	5041100	7147200	1525200	0	0
F8W876	Mannan-binding lectin serine protease 1	MASP1	2	12	2	2	7	40.613	354	354;204	0.0040706	3.156	1053000000	40161000	8986800	17474000	7538200	19444000	6352100	0	7864100	27677000	0	11482000	8356700	18900000	6655400	16916000	6283100	9931800	1996000	9304100	6832900	8553300	0	22292000	7406500	11721000	1515700	6106800	8878600	12868000	27576000	5140100	0	20319000	11284000	18830000	9323200
E9PHY0	Lysosomal acid phosphatase	ACP2	9	7	7	7	6	40.99	360	360;423;434;395;305;391;151;160;162	0	13.19	1052900000	17857000	13034000	12656000	8211600	18346000	3025700	4155300	22240000	14997000	13726000	14218000	7015200	20463000	6801200	9915200	6792500	3826900	2707000	14767000	9546100	7956400	4767700	15657000	7186900	17348000	11680000	5459000	6082300	31618000	17778000	7502700	11414000	4902100	7061100	8562900	12636000
P10412	Histone H1.4	H1-4	3	6	6	6	1	21.865	219	219;221;213	0	15.67	1050200000	0	0	0	0	0	0	0	0	0	0	0	0	0	0	0	0	0	0	0	0	0	0	0	0	0	0	0	0	0	0	0	0	0	0	0	0
Q9UIW2	Plexin-A1	PLXNA1	1	11	11	10	7	211.06	1896	1896	0	16.224	1046300000	7765800	8790000	5529600	8839200	12791000	896350	25388000	25563000	11393000	9389300	7206700	18965000	13340000	26156000	11676000	2277500	1735200	1572400	8806200	2741400	9792500	1903100	26811000	10507000	21589000	12686000	2818900	0	44978000	19184000	10276000	17026000	11396000	23528000	7537200	4970600
Q9ULP0	Protein NDRG4	NDRG4	9	7	7	0	7	38.458	352	352;154;191;143;153;153;173;109;128	0	18.659	1046000000	3322700	3596400	6787700	3893400	7708500	0	29970000	40956000	10423000	51668000	1471900	1458400	8510000	4996900	6747400	1336900	3788500	1274100	1490600	5235700	9552600	4545000	36354000	6672000	26849000	2932600	1298100	2460100	43498000	30136000	4494900	18992000	0	0	0	8215500
P15291	Beta-1,4-galactosyltransferase 1	B4GALT1	2	5	5	5	2	43.92	398	398;225	0	18.702	1044900000	10331000	2009800	23060000	3826700	23780000	0	15570000	8227300	20058000	0	9276200	8285800	41458000	10602000	11483000	5178700	4487300	0	11018000	2465000	11535000	1542300	30598000	2041900	35569000	2283700	0	8179400	26531000	10161000	11320000	13408000	6223800	11338000	4582800	7231600
Q6EEV6	Small ubiquitin-related modifier 4	SUMO4	5	1	1	1	1	10.685	95	95;95;103;135;147	0.0063694	2.6655	1044800000	18427000	9878700	19608000	9388700	17873000	6169500	16667000	5868400	16054000	14193000	8247700	11245000	18272000	21197000	0	10627000	0	5196900	10562000	7773600	18991000	0	24315000	19350000	0	1046300	0	0	0	0	10621000	0	32131000	15269000	24864000	15542000
H3BLT0	Receptor protein-tyrosine kinase (Fragment)	ERBB4	4	6	6	6	4	80.899	731	731;1266;1308;128	0	15.273	1042500000	6473000	2230700	22395000	0	12279000	2852600	6830100	7865600	14310000	25645000	16207000	0	37990000	4362800	20183000	2484600	12130000	3501100	11144000	2864100	0	4212500	39815000	0	2838000	3170900	1249700	4683200	7064700	32086000	9207400	27391000	32954000	0	25560000	11116000
P13667	Protein disulfide-isomerase A4	PDIA4	3	15	15	15	15	72.932	645	645;646;163	0	66.997	1031000000	454610	9440900	1372100	0	2950500	2973800	12086000	8810300	8672300	5263000	14663000	3709300	38890000	9961600	14284000	15336000	23831000	8119100	2846800	6121000	19841000	0	2400100	24629000	2317600	0	1967400	10092000	11952000	13232000	4887800	4844600	9783900	11834000	18079000	1839900
G3V1D1	Ferritin	FTH1	6	5	5	5	2	12.876	113	113;153;183;58;95;114	0	7.459	1029600000	31714000	18400000	35135000	5269800	12055000	14895000	4088100	0	24980000	36610000	5116600	3779000	23499000	9105000	17453000	4138100	8166200	3454200	9039900	5253600	934020	5487600	26037000	7685400	14379000	13700000	2460000	3475500	15063000	2212400	15834000	0	24103000	6486500	25258000	6636300
P07311	Acylphosphatase-1	ACYP1	4	4	4	4	4	11.261	99	99;129;37;62	0	13.15	1024000000	9868800	5638500	14594000	4978800	15889000	0	0	1994300	11309000	22770000	3395300	8350200	8593800	26279000	6842400	7024300	6576700	0	2393000	5471600	19634000	0	15979000	38870000	0	0	5267600	0	13505000	18562000	8474700	16117000	26640000	0	18507000	14715000
Q8NBP7	Proprotein convertase subtilisin/kexin type 9	PCSK9	4	11	11	11	8	74.285	692	692;567;204;169	0	21.095	1022400000	1908000	7403500	18736000	2096800	18218000	702260	4271000	9246800	30158000	8491400	0	2614900	10527000	9800900	4495300	2829500	1390000	2985300	7401200	7087800	35561000	9898300	28216000	18845000	11516000	2539300	1421900	1122600	35171000	25275000	4000600	15918000	3292500	2569800	16573000	12654000
O75636	Ficolin-3	FCN3	1	4	4	4	2	32.903	299	299	0.00080906	5.355	1019300000	9607100	8169300	6221200	6966500	30062000	1742900	0	5539100	12738000	0	0	2186500	0	0	24742000	0	0	2729900	0	0	80262000	11023000	39314000	4378900	5771700	11886000	0	0	9049500	0	7481600	0	15830000	9636300	10854000	14596000
Q96AP7	Endothelial cell-selective adhesion molecule	ESAM	3	7	7	7	4	41.176	390	390;245;148	0	34.908	1011200000	30622000	4228000	25841000	4152400	7435500	1812400	0	0	16012000	10112000	18944000	10776000	12220000	11549000	5711800	1749500	10763000	6046600	10194000	13751000	4479200	0	33178000	6454400	7323700	11113000	2772600	7835900	18339000	18216000	5374900	0	20130000	0	19567000	6714500
Q93063	Exostosin-2	EXT2	2	13	13	13	12	82.254	718	718;112	0	37.314	998850000	3661600	4237500	10299000	5244100	10513000	0	20156000	19544000	18869000	5520100	6489500	0	24618000	16802000	9282800	6113100	4373400	3203700	16072000	8772200	12579000	8424900	28407000	14704000	13065000	4863700	1672700	7589200	0	0	2379900	9302700	8048200	8229300	9187800	1548600
P02656	Apolipoprotein C-III	APOC3	2	2	2	2	2	10.852	99	99;117	0	26.701	979660000	3591900	4411000	12112000	16623000	6866600	0	0	6166400	5758500	9490000	0	6988900	0	12290000	0	10238000	0	3457800	0	5809600	57958000	5231000	23699000	35804000	5034100	2354600	1545100	0	15918000	39201000	2850600	17023000	8827500	28117000	0	6710000
G8JL96	Protein-tyrosine-phosphatase	PTPRS	1	28	2	2	20	168.43	1501	1501	0	155.24	978020000	9244400	4225000	13542000	4733000	10364000	1743900	6976900	5052000	14042000	4847900	8353000	3623600	22155000	19878000	10755000	13768000	8671300	5892700	6765000	10859000	30402000	4665000	15135000	40404000	6912700	2620600	6824300	5788700	16359000	0	6958500	9959400	15399000	12438000	9974000	8954800
P01023	Alpha-2-macroglobulin	A2M	3	22	22	18	20	163.29	1474	1474;168;90	0	78.401	976680000	74310000	9817600	19447000	18817000	1794800	4895100	0	0	5745300	13066000	368070	3595300	0	0	2664700	3690500	5696400	611060	1598600	604610	38443000	1615900	0	1773200	3209000	12441000	0	1709400	0	0	1672300	0	6320500	16584000	0	797230
F5H3M1	Pleckstrin homology domain-containing family B member 1 (Fragment)	PLEKHB1	12	5	5	5	4	13.555	117	117;151;154;163;180;138;146;154;160;243;84;68	0	6.825	963600000	8903200	1721100	8714000	0	15076000	0	6713300	15599000	4696600	6039600	2315000	5840800	16367000	6826700	7012000	3527100	2852800	0	564470	3571900	17731000	2122300	49228000	30481000	16240000	6282700	1480200	7469000	21764000	0	3450500	20627000	22869000	21255000	22210000	5639100
P06213	Insulin receptor	INSR	1	2	2	2	2	156.33	1382	1382	1	-2	958400000	0	26104000	0	0	0	0	14594000	60199000	16361000	0	0	4999000	40290000	0	28716000	16257000	32981000	0	10680000	17572000	31047000	13007000	70197000	35984000	0	35049000	0	12538000	0	0	0	0	0	0	0	21016000
Q9UHI8	A disintegrin and metalloproteinase with thrombospondin motifs 1	ADAMTS1	1	2	2	2	1	105.36	967	967	0.00082034	5.6418	956940000	8938000	9491700	11576000	6662400	7454800	0	0	28789000	11131000	0	4088400	0	23791000	21469000	11239000	0	0	0	5779600	6134300	0	0	48520000	7941300	58848000	13983000	0	0	22672000	0	0	0	16370000	19769000	34822000	23645000
A0A3B3IUC0	Integral membrane protein 2	ITM2B	2	1	1	1	1	24.2	210	210;266	0.0063532	2.6423	949240000	10684000	12472000	19578000	7193500	16438000	3542100	26022000	35309000	0	24328000	0	0	0	0	0	6843600	0	0	0	4503400	5700100	0	38910000	8777700	27136000	17424000	0	4142900	29047000	18788000	9075500	20539000	6668600	10707000	14711000	12467000
A0A087WUT8	Chondroitin sulfate proteoglycan 5	CSPG5	2	1	1	1	1	50.189	477	477;566	0.0064641	2.7664	944860000	0	5705700	16450000	0	0	18350000	0	17205000	9231900	13779000	9793700	0	0	0	0	0	10794000	0	5035600	0	0	1811800	53699000	0	0	0	0	0	216550000	14309000	0	29036000	19247000	0	18714000	0
P49862	Kallikrein-7	KLK7	2	4	4	4	4	27.524	253	253;69	0.00078493	4.7303	939710000	16575000	7885500	44673000	8171400	46427000	7760400	7718100	11643000	4969400	8215900	8164900	6553400	8168900	4438000	7599200	0	4961400	5430900	17135000	0	11402000	11150000	19760000	11484000	20173000	3765400	4109900	7111600	0	11581000	14596000	12552000	14611000	0	13833000	3615700
E5RHN3	Hepatitis A virus cellular receptor 2	HAVCR2	2	4	4	4	3	30.33	273	273;301	0	6.7569	936180000	0	0	0	0	0	4787600	24612000	48071000	11976000	38605000	3598300	0	0	0	17202000	0	28758000	9116100	0	4779000	0	14858000	0	25847000	11361000	12766000	5749600	9174700	37302000	38757000	0	21421000	0	0	0	0
P07900	Heat shock protein HSP 90-alpha	HSP90AA1	4	10	10	8	9	84.659	732	732;343;174;334	0	19.55	918260000	11408000	14367000	20431000	7735200	9116800	7239900	7540500	16737000	3196300	11898000	0	0	3018400	5223900	5951600	4060600	1154800	7444400	7925600	9932600	15825000	3192400	28127000	10711000	19859000	3903700	1046100	5249500	21370000	9940700	8087000	15953000	3180000	13285000	11245000	5227800
A0A2R8Y4Z1	Protein HEG homolog 1 (Fragment)	HEG1	1	5	5	3	5	36.315	351	351	0	32.952	916590000	6307000	6862500	6276700	2982000	10617000	1724100	5856700	15532000	14170000	7517300	13116000	0	29581000	14173000	29370000	7605200	10178000	5247100	8893000	3602600	20830000	8061300	16758000	15044000	14163000	9814800	951790	3726800	21082000	9897400	7123800	17603000	11887000	10179000	6356900	6954200
Q9HBW1	Leucine-rich repeat-containing protein 4	LRRC4	2	6	4	4	6	72.717	653	653;78	0	14.951	906820000	8711800	7927100	13113000	7393400	15411000	4746900	0	18692000	20471000	17948000	8652100	5169400	17940000	15734000	12149000	4346100	2301700	2639100	17690000	4096600	6992200	2278800	18423000	10062000	0	14095000	2612800	6124800	23406000	33414000	7322400	2924800	12341000	9796200	13966000	8157800
Q14574	Desmocollin-3	DSC3	2	5	5	5	3	99.968	896	896;214	0	14.735	904380000	35355000	4741100	27695000	23108000	4969500	924680	1390900	3948200	5861500	4890200	24132000	4625100	0	0	8929400	5109700	9182300	2525200	6721700	2899300	6386400	2348900	0	4005200	2606100	0	2288400	5194800	0	2433600	912100	6648300	14470000	12311000	8369900	16214000
Q9Y6C2	EMILIN-1	EMILIN1	2	7	7	7	6	106.69	1016	1016;347	0	10.247	903440000	15822000	0	33541000	0	34955000	0	0	0	0	2438400	22008000	30434000	2290800	0	0	0	19224000	10001000	24459000	0	32608000	0	2035400	0	1829900	5072300	0	12728000	4774300	3167600	16825000	5685900	0	0	48670000	0
O75509	Tumor necrosis factor receptor superfamily member 21	TNFRSF21	1	10	10	10	9	71.844	655	655	0	61.404	893750000	5789600	3553100	13718000	9172800	4398400	1340200	0	0	9217900	8752500	0	782010	9984000	4567000	3066800	384640	47306000	2945000	1822900	3415900	12736000	2899200	42813000	10816000	942800	12373000	2986100	546450	0	8373400	11381000	0	12195000	2257600	4387700	12231000
Q9ULX7	Carbonic anhydrase 14	CA14	2	6	6	6	3	37.667	337	337;130	0	7.2076	892830000	7901700	2772600	9781500	4288000	3911300	1460800	7820000	8809200	11481000	6095800	4246800	0	39683000	21693000	12244000	10034000	4284400	3056900	11043000	3592700	14269000	2301800	27775000	10104000	11685000	20912000	2773900	5124100	23883000	10030000	3841700	20922000	9888300	11320000	14607000	13743000
Q15293	Reticulocalbin-1	RCN1	2	6	6	6	6	38.89	331	331;58	0	18.49	890840000	7944300	6783900	12843000	6794600	14305000	4463000	4659300	6347600	12105000	14770000	14820000	7268800	14299000	10687000	24256000	7695300	11736000	4115700	9322300	7645100	4681300	4417100	16583000	13921000	8293100	0	7409700	9841300	10264000	23196000	4764200	14282000	7400600	13366000	16287000	4220900
J3QSU6	Tenascin	TNC	5	13	13	13	12	220.85	2019	2019;2201;1928;1838;615	0	42.034	884020000	20313000	0	21192000	4875300	9420000	767700	0	3789200	22381000	2263200	14631000	8064100	6113300	8340400	10091000	5469200	7521200	2501700	8346300	5978100	26127000	3607600	10102000	5104700	6157800	0	205410	5869400	3811000	4319400	7064600	7623500	21207000	9065000	6686600	12648000
A0A087X1T7	Aggrecan core protein	ACAN	6	4	4	4	4	255.58	2473	2473;2530;2568;721;2054;156	0	10.7	878160000	12049000	0	2036900	0	2775800	1062100	41020000	10747000	18095000	16731000	2269600	2824300	4337300	2456400	13165000	6792600	9411600	9125200	2447800	2527000	11569000	0	4403400	2034300	1427000	2226300	2466000	1683700	0	0	7651300	10489000	18143000	17784000	1578600	2992500
K7ERI9	Apolipoprotein C-I (Fragment)	APOC1	6	4	4	4	4	8.647	77	77;83;53;83;92;129	0.0041265	3.2985	876370000	1742400	1839300	5188800	6249100	0	1605800	2252000	2167600	6555800	11990000	0	3930700	0	0	38511000	18757000	0	10826000	2369000	0	32423000	41026000	6800500	0	0	12123000	0	0	0	8919200	0	0	0	0	0	3910600
O43854	EGF-like repeat and discoidin I-like domain-containing protein 3	EDIL3	1	4	4	4	1	53.764	480	480	0.0097621	2.3884	870150000	246120000	0	0	0	0	0	0	0	0	0	0	0	0	0	0	0	0	0	0	0	0	0	0	48378000	0	0	0	0	0	0	0	0	0	0	292130000	0
Q30118	HLA class II histocompatibility antigen, DR alpha chain	HLA-DRA	6	4	4	3	4	25.859	229	229;229;254;254;255;255	0	7.7055	862960000	4960600	2658000	2400300	2537400	4719200	3387000	5502800	7084800	12379000	21424000	3500800	5396400	8781800	6549000	0	3540100	10609000	4466300	4318900	0	17859000	9935500	49139000	8214800	12232000	6595800	4006400	4168800	15590000	10341000	3883700	8418700	12850000	11641000	20403000	10196000
Q9H6B4	CXADR-like membrane protein	CLMP	1	3	3	3	2	41.28	373	373	0.0028592	3.6354	861560000	10957000	14998000	33396000	11154000	14387000	2159800	12229000	19126000	14771000	18171000	9743600	16056000	20976000	0	30137000	0	11984000	7962800	17807000	0	11867000	0	0	5543700	0	6766200	5542100	4857300	0	37423000	8819600	0	19092000	0	22610000	0
E9PKE3	Heat shock cognate 71 kDa protein	HSPA8	14	11	10	8	10	68.805	627	627;646;500;312;187;410;171;178;183;132;137;168;150;223	0	23.357	858100000	9466400	6495100	13685000	4582200	17089000	0	0	2683500	20460000	12754000	3279900	3806800	7712400	3522800	15001000	8268600	6204400	8307400	10217000	10136000	32335000	0	0	9155700	6844400	11667000	1510400	5552700	18245000	0	13273000	0	12828000	12702000	10840000	5200700
Q8IWT1	Sodium channel subunit beta-4	SCN4B	1	2	2	2	2	24.969	228	228	0.0041351	3.3043	848550000	12097000	18309000	9879100	7625300	9892100	3368800	9394000	0	24395000	15450000	11581000	9275400	10165000	8147500	28533000	0	0	2347100	2399200	4157300	7051200	4713200	0	10680000	0	0	3556200	0	37964000	8893200	0	0	15800000	14768000	17598000	12670000
E7EPS8	Protein-tyrosine-phosphatase	PTPRM	5	10	10	10	9	157.07	1390	1390;1452;173;264;207	0	14.77	847600000	11714000	9073000	13409000	6859800	17090000	3440700	10636000	19258000	16456000	24371000	3852300	7935900	22932000	2318500	16355000	4609500	4472600	0	0	1775600	6532500	0	20296000	0	13648000	1645100	2866100	5248300	11192000	2812000	7020100	3847200	6725100	5253400	13432000	8591400
Q9UHG3	Prenylcysteine oxidase 1	PCYOX1	5	9	9	9	8	56.639	505	505;293;209;154;129	0	12.865	845810000	11420000	1843300	11288000	2976600	15405000	3891000	0	8539300	26810000	1386100	2575400	3072700	31721000	16349000	25574000	8693300	2346100	1093500	14593000	1791000	5788800	3455900	867040	12767000	0	4744700	2843900	8495700	0	8065200	6032900	0	3242600	2990700	0	13925000
P10745	Retinol-binding protein 3	RBP3	1	8	8	8	8	135.36	1247	1247	0	17.488	845470000	1451900	1403800	9001200	10868000	25360000	3769800	4929400	0	15830000	8084900	7005200	2992500	20333000	14502000	2038900	0	0	0	0	0	2740800	3649300	2861000	2976500	5701900	0	7804800	1980100	4009100	35280000	4878800	29831000	9717200	16104000	12737000	19955000
O00241	Signal-regulatory protein beta-1	SIRPB1	2	8	5	4	7	43.211	398	398;182	0	7.4004	838800000	1235500	498410	1949400	0	0	0	3629500	7146400	2602100	0	702870	808730	1916300	1130000	9571900	2521100	1233500	39903000	998470	509560	109290000	0	0	1261100	420840	0	0	1736300	0	0	2269600	0	2027700	1335100	0	0
Q7Z5L0	Vitelline membrane outer layer protein 1 homolog	VMO1	1	2	2	2	2	21.534	202	202	0	11.86	837960000	3577900	1432900	7621500	5982700	21208000	774150	6788800	9625600	12709000	16488000	7228400	17190000	6278300	10179000	8651500	15185000	6247800	3333600	3449400	6301800	12954000	1885400	10259000	20712000	0	1483700	1867400	1234400	14257000	15322000	4336400	14620000	9843700	22764000	17914000	8879200
C9J795	Nectin-3 (Fragment)	NECTIN3	4	1	1	1	1	13.945	130	130;168;244;549	0	9.2021	837810000	0	3377000	20845000	0	26138000	0	23171000	28452000	12155000	7082400	0	6059800	26845000	4895700	6051500	5668000	0	0	5465900	3036100	0	2834800	0	11681000	0	3958600	0	0	9364800	29137000	10855000	4213000	8176600	10239000	27026000	0
P20138	Myeloid cell surface antigen CD33	CD33	2	7	7	7	4	39.825	364	364;212	0	7.7266	832430000	5557100	7635600	19266000	1858400	15175000	2171600	18035000	24365000	16846000	0	8113100	6968000	7019100	7079600	11214000	2954500	8610000	0	2476000	0	5798900	0	49817000	4622300	6465100	25189000	1984200	3013500	0	0	0	10396000	6614600	3817400	12344000	9830500
Q16394	Exostosin-1	EXT1	2	11	11	11	9	86.254	746	746;207	0	11.016	822340000	9967900	6296900	21132000	3438700	3265600	0	9233500	13013000	6678000	6399900	3188900	0	18158000	5062200	9871200	3628100	2313500	1573900	8917200	4035900	8414700	5662100	29518000	9336700	5686700	6985900	1638700	2380900	27122000	19007000	3462400	13958000	9921000	3399200	12021000	4375600
A8MZH0	Leukocyte immunoglobulin-like receptor subfamily A member 2	LILRA2	7	4	4	4	2	49.956	454	454;454;483;490;203;327;327	0	10.094	822030000	3922400	2444100	10045000	3127200	10360000	0	2898000	6014900	7809100	0	5653900	2866600	19214000	23016000	6600800	5913300	8509800	4239900	0	4747100	13161000	0	27572000	18587000	11971000	12020000	1316300	0	5606700	13179000	8445500	6375200	18403000	17470000	9461100	10069000
Q6FHJ7	Secreted frizzled-related protein 4	SFRP4	2	7	7	7	6	39.826	346	346;137	0	24.012	819110000	25147000	24248000	57529000	0	15825000	2961300	0	14672000	13103000	14406000	18088000	0	10275000	0	20260000	0	6543300	0	14181000	0	0	6030200	17275000	0	25011000	1220600	1933300	9044400	0	43267000	11094000	0	9407700	7940700	21910000	12901000
Q92765	Secreted frizzled-related protein 3	FRZB	1	6	6	6	4	36.254	325	325	0	7.8384	818760000	20002000	3986900	12189000	0	12044000	1856600	7165300	3509000	9734300	0	45489000	8298800	20606000	7724200	25138000	2301700	13487000	2524600	15100000	0	0	1409200	6321400	0	0	0	2614300	1538700	0	0	12548000	0	16896000	2180900	12209000	1386600
O00299	Chloride intracellular channel protein 1	CLIC1	1	6	6	6	6	26.922	241	241	0	12.007	816430000	19718000	4610800	8288800	8417100	16175000	1620300	0	0	19352000	18906000	8022000	0	5755100	0	11740000	0	16434000	6491900	8527000	2919200	8767600	2109500	13143000	16210000	4477300	2923200	2371500	1164300	11547000	7746200	2477100	17135000	14523000	5187000	6309800	8100300
Q9GZT8	NIF3-like protein 1	NIF3L1	5	7	7	7	5	41.968	377	377;209;252;162;162	0	11.751	815240000	12350000	11469000	0	4345000	7994100	2395000	16452000	20669000	12645000	12191000	0	4947100	18426000	12236000	13659000	3830100	0	0	0	0	6083200	4246800	66985000	12892000	20767000	7026100	0	1695700	13991000	17373000	9214100	12029000	14464000	7778000	10642000	4808100
Q8NHP8	Putative phospholipase B-like 2	PLBD2	1	6	6	6	6	65.471	589	589	0	15.932	814470000	15480000	10581000	13084000	6859700	12656000	2045400	3373500	6391300	21719000	21961000	9611200	0	8081600	0	3795300	0	6354400	1865300	12144000	5624900	6159200	3416100	26390000	3428400	22942000	10945000	2826600	7246800	9950400	13756000	15474000	15861000	13472000	8585400	18530000	3778300
Q8N3T1	Polypeptide N-acetylgalactosaminyltransferase 15	GALNT15	3	7	7	7	6	73.063	639	639;617;196	0	14.756	813510000	0	0	0	0	25460000	0	2958400	14132000	7583600	2477700	1826500	0	8943400	4627800	13676000	0	7047900	1099200	881620	0	10813000	5303900	30966000	5434000	23650000	9533700	1046700	1392800	13657000	18394000	3106600	32564000	0	5865400	11423000	25393000
O75354	Ectonucleoside triphosphate diphosphohydrolase 6	ENTPD6	11	8	8	8	8	53.245	484	484;300;295;313;437;226;296;311;188;194;150	0	10.565	805470000	4786600	4384100	6367400	1629300	5878200	1363400	8461400	9493300	11831000	15986000	1970300	0	14604000	13997000	7619600	3074800	1424300	2176100	4562500	2231300	10915000	11638000	8266300	18029000	7902900	5172800	2127800	1183000	26551000	36451000	6063100	5184400	4439900	1650000	5688500	3477100
E9PLF1	Glutathione S-transferase Mu 2 (Fragment)	GSTM2	11	4	4	4	4	17.369	147	147;181;193;218;220;85;149;218;218;218;237	0	10.622	797050000	28551000	15416000	13868000	8215400	9065000	2227400	8792400	17769000	11959000	15438000	5844300	6954600	11826000	5867000	10309000	6252600	1610300	0	16289000	7352400	9717600	6596900	22064000	11059000	13730000	18298000	3389900	0	16121000	12838000	12581000	12788000	12405000	2011100	0	2606900
P16234	Platelet-derived growth factor receptor alpha	PDGFRA	1	4	4	4	2	122.67	1089	1089	0	8.6242	785970000	13080000	2982200	13694000	8585200	12070000	2609300	7036700	18050000	9738500	15866000	4978500	4125900	16167000	16085000	9414200	9319500	0	886300	0	2907900	12840000	1438900	32075000	23747000	8467400	16936000	4576100	1679500	18665000	13812000	5804000	22345000	12326000	4331600	18764000	8346200
B1AJS1	Astrotactin-1	ASTN1	2	5	5	5	3	136.48	1228	1228;1302	0	8.3825	781690000	10247000	5728600	19090000	2890900	13694000	2050800	7721600	22000000	9656500	0	4991400	3629100	23168000	10453000	0	0	2962200	2618300	0	2606100	10618000	0	46861000	7422300	20998000	29226000	4047500	4613100	28412000	4795700	5881800	6847800	4472800	3607200	6609400	8551100
Q9BXP8	Pappalysin-2	PAPPA2	1	14	14	14	13	198.54	1791	1791	0	24.283	781220000	17406000	22900000	32724000	11494000	12758000	2882600	4623500	19292000	17891000	16981000	14520000	7420700	0	14311000	6155000	7327300	0	883550	22095000	4970900	25979000	9523200	11832000	4859900	2363800	4820100	808660	1390100	0	7952000	2130400	0	5549900	0	10629000	10283000
P20827	Ephrin-A1	EFNA1	1	2	2	2	1	23.787	205	205	0.002851	3.6243	775380000	14374000	2504200	10588000	19032000	20564000	1048000	254570	0	65385000	0	18430000	25083000	9066000	2991600	1442900	11165000	5769200	3957000	18656000	8876300	4158200	1088300	804620	3626500	389580	308210	2608100	4065500	462810	646340	6005200	293990	15535000	4508500	2499900	14495000
Q9NZ94	Neuroligin-3	NLGN3	3	7	3	3	6	93.894	848	848;513;351	0	15.078	775160000	6473000	7303900	16602000	3329000	10776000	2441800	4707400	0	23524000	28374000	4307800	4377100	26539000	6710800	12886000	5355600	1682000	994920	1769000	6864500	8843100	0	18623000	15095000	11970000	6626500	3976700	3392200	9542300	28534000	3892500	11907000	9226000	4406300	11547000	4386400
B5MCZ9	Glutaminyl-peptide cyclotransferase (Fragment)	QPCT	4	4	4	4	3	32.107	284	284;361;137;117	0.00082508	5.723	772030000	13230000	3487700	0	3481800	11343000	1772000	24968000	10500000	2897400	13794000	0	0	17242000	17958000	5495800	12472000	3154500	3715300	0	0	0	1229700	30125000	5527300	14036000	21598000	1361500	1039900	7851400	0	8589900	6469800	11696000	5121100	0	0
A0A0G2JNL1	Leukocyte immunoglobulin-like receptor subfamily B member 4	LILRB4	24	5	5	5	5	52.543	478	478;448;449;449;449;449;448;448;448;448;448;448;447;447;447;447;437;399;399;395;395;168;280;131	0	19.039	770510000	1771600	8464800	0	0	2990800	2204600	12011000	17998000	3505900	8226300	0	4227500	2351700	17248000	3674500	16247000	1669900	0	1669400	3564100	25135000	6332900	0	22335000	10158000	14559000	0	1324300	28408000	15153000	3118700	13071000	5183300	10903000	0	13058000
O75874	Isocitrate dehydrogenase [NADP] cytoplasmic	IDH1	4	8	8	7	6	46.659	414	414;157;62;73	0	16.33	768650000	9716600	2803700	9940400	3845500	4669700	929270	13832000	5908700	4970900	17645000	5973400	0	17108000	0	5795100	0	7614700	3479000	4196400	2942500	8133400	4253500	27791000	10871000	12823000	5719900	1367500	1746500	37341000	0	3278200	5440000	11428000	0	22501000	4679800
Q9BZM5	UL16-binding protein 2	ULBP2	4	5	5	5	5	27.368	246	246;221;246;334	0	9.2458	765640000	0	12821000	0	1799500	0	1360300	0	21759000	0	0	0	7592900	0	15712000	0	3168200	475000	0	0	0	4765100	5122800	54227000	12539000	17788000	17214000	0	0	32157000	15752000	0	19598000	0	13768000	0	5697800
Q9NZN1	Interleukin-1 receptor accessory protein-like 1	IL1RAPL1	1	3	3	3	3	79.968	696	696	0	6.642	763730000	13008000	0	10051000	0	13274000	0	7835700	0	23184000	0	2142500	0	36633000	21153000	11132000	0	0	1076900	4176100	2424500	0	0	22019000	23749000	5803600	14390000	1202800	3056800	34226000	12502000	9678300	8645400	32703000	0	16045000	5852300
A6NNI4	Tetraspanin	CD9	4	1	1	1	1	17.764	159	159;159;228;251	0.00076805	4.4464	757170000	23114000	0	26926000	8591900	30423000	3821700	0	0	12955000	23417000	12813000	11790000	7431200	6234600	12263000	4573700	5037000	2620600	11969000	6112500	7658600	0	21538000	4091800	3779500	1688500	0	2822200	0	34071000	5975100	0	12682000	0	12595000	5991800
G3V3I1	Proteasome subunit alpha type	PSMA6	8	4	4	4	3	16.645	148	148;203;246;252;107;41;67;85	0	7.408	754090000	6706300	2063700	6802900	0	5220200	9070900	0	0	0	0	6808500	0	6961000	0	3773300	16254000	0	0	4080300	0	4440000	0	13788000	0	46167000	0	0	0	0	5511700	10428000	0	9035100	0	6689100	2331400
H0YDE5	UPF0606 protein KIAA1549L (Fragment)	KIAA1549L	1	6	1	1	4	108	1005	1005	0	35.39	753310000	0	67877	559400	0	0	0	0	0	2244900	0	0	0	4474000	2014600	2047000	0	48905000	27881000	0	245900	2935200	0	3992000	753360	4740200	3771600	756220	488240	15159000	2026000	1503700	4419700	0	0	0	0
Q9ULZ9	Matrix metalloproteinase-17	MMP17	5	6	6	6	4	66.652	603	603;302;39;118;143	0	7.5498	748910000	25733000	449360	25489000	10163000	13486000	0	2468900	4424800	9704000	1700000	746230	2323500	23134000	18349000	16478000	6572100	3935200	254250	5059600	305780	5636700	530830	34444000	15062000	19219000	3768800	1696700	4139900	4417700	0	10975000	3965100	27305000	13741000	11657000	10260000
O00560	Syntenin-1	SDCBP	3	4	1	1	4	32.444	298	298;239;244	0	9.9092	748610000	10194000	3271400	17478000	7835900	21663000	1720600	3746300	5147700	16579000	21501000	8113900	6233000	7307200	0	7692500	5142700	4290700	2302700	3119500	8441200	16834000	2880900	19451000	15994000	4583200	2895900	4387700	2203700	11590000	23615000	10657000	15738000	8384600	6155500	9267500	0
P14207	Folate receptor beta	FOLR2	13	9	9	9	7	29.279	255	255;171;198;210;180;251;169;214;148;244;104;178;245	0	17.013	747350000	0	0	0	0	0	0	0	99230000	30152000	42094000	20965000	0	38324000	61605000	0	0	28303000	0	15977000	0	0	0	0	0	0	60809000	0	10020000	0	0	5345200	0	0	0	0	0
P01210	Proenkephalin-A	PENK	2	2	2	2	2	30.787	267	267;105	0	8.6475	746670000	5759900	8764700	17659000	0	4732300	0	2161100	42788000	0	28542000	0	0	4125000	10463000	0	0	0	0	0	0	0	1536900	8937200	6399600	57119000	5973800	0	0	0	0	0	0	10309000	0	11534000	0
Q96P44	Collagen alpha-1(XXI) chain	COL21A1	3	6	6	6	3	99.367	957	957;956;136	0	7.7212	740790000	14475000	8589700	20823000	2878100	16862000	3406200	12501000	4694600	12801000	5396300	12829000	8001700	14353000	9948200	8186300	1854800	1773900	983660	3848400	4336400	8763700	0	26219000	9831100	23394000	7184000	845590	4485500	3145900	3334200	5715000	14390000	20003000	0	25487000	9159900
A0A140T9S5	VWA7	VWA7	2	6	6	6	4	96.029	891	891;891	0	22.282	725210000	9754300	7350500	9649200	1761700	9909900	1916000	6551600	12716000	15195000	9460600	6111300	2885300	20076000	5607200	15342000	6222500	2181400	656170	10475000	3602400	7698100	1979200	19669000	17103000	3616800	21675000	2319900	1568500	25089000	6882800	3564800	0	11565000	0	9473600	6759300
P09936	Ubiquitin carboxyl-terminal hydrolase isozyme L1	UCHL1	5	3	3	3	0	24.824	223	223;241;156;207;58	0.0007837	4.6871	723660000	10594000	0	0	5804200	11577000	0	0	0	13371000	0	7642700	5212800	18233000	0	11190000	0	7439000	0	10443000	0	0	0	25000000	17060000	0	0	0	5839400	0	0	0	0	18692000	0	12790000	14042000
A0A0A0MSA9	Poliovirus receptor	PVR	3	5	5	5	4	42.882	392	392;417;417	0	29.132	716620000	11895000	8420500	25674000	9442700	12449000	0	0	0	9614100	0	14848000	0	9093500	4619600	11625000	0	3453300	960080	12951000	4727400	3260900	0	18450000	4257500	10118000	8395500	3975300	0	17063000	1653600	832340	14416000	15580000	5621700	18186000	10709000
P04792	Heat shock protein beta-1	HSPB1	10	3	3	3	3	22.782	205	205;215;198;37;122;141;143;157;162;174	0.0007728	4.5511	716120000	0	4115200	0	2933100	0	1819100	35215000	30304000	0	0	0	5827000	0	0	0	0	0	13318000	0	0	22128000	16586000	0	4525700	0	7558900	7404100	12612000	16613000	8622000	15679000	0	0	5385200	0	0
P30041	Peroxiredoxin-6	PRDX6	1	5	5	5	3	25.035	224	224	0	6.5727	709200000	5448400	2550600	8837400	2946200	9347600	1925500	10644000	9782100	7585900	7122100	0	0	17479000	9198800	5678300	2530900	3798400	7164400	3125500	2358100	22247000	4882500	9633000	10153000	11007000	10009000	1893100	0	26398000	11360000	14569000	28930000	5931600	5584000	9416100	5526100
A0A1U9X989	NOTCH4	NOTCH4	3	2	2	1	1	209.51	2002	2002;2003;2005	1	-2	698950000	18339000	0	20687000	0	15734000	0	0	0	0	6070200	0	0	0	35380000	0	11647000	0	0	0	0	0	0	0	0	24517000	37206000	0	0	0	0	0	0	33498000	0	40005000	0
Q92563	Testican-2	SPOCK2	2	12	12	12	11	46.779	424	424;423	0	23.669	693240000	5920600	2828200	10554000	3290100	9034800	0	0	7540100	7980900	0	4082600	0	19155000	11132000	5910300	0	2490600	1373700	23740000	3672100	7034800	0	32128000	9011800	5035000	4251700	0	4345400	16712000	14001000	0	20343000	2443600	4993400	3733100	2079600
J9JIG6	Arylsulfatase G	ARSG	2	5	5	5	5	39.185	361	361;525	0	16.031	691480000	0	3979700	4913700	0	12156000	0	0	5203000	4734600	8348700	0	3826600	7665100	0	5508200	9034500	0	0	0	0	15425000	0	28714000	25832000	7620500	9872400	0	0	16653000	12841000	0	12692000	24561000	19761000	14756000	6878200
Q5SRN7	HLA class I histocompatibility antigen, A alpha chain	HLA-A	12	10	4	0	7	34.211	299	299;299;325;365;365;367;371;371;394;49;80;80	0	14.128	683940000	39918000	15933000	29376000	651510	11250000	0	0	22772000	0	0	21261000	19759000	0	0	0	0	0	0	0	16949000	37321000	0	14074000	10660000	0	6123200	8058300	887910	7844100	4110500	5946700	5666300	12279000	12751000	0	0
Q16651	Prostasin	PRSS8	3	2	2	2	2	36.431	343	343;107;195	0.000819	5.6003	682600000	3127500	4024800	37902000	4794400	17037000	1300100	3059900	0	5416100	7157100	0	0	5503500	17747000	3598100	3792800	3688900	0	6115700	2731100	17964000	0	28172000	13807000	0	7011300	0	0	10890000	14582000	0	8278900	4286100	0	18750000	4322700
Q9Y653	Adhesion G-protein coupled receptor G1	ADGRG1	38	5	5	5	3	77.737	693	693;670;690;256;187;199;198;154;140;144;146;153;167;159;162;103;70;168;131;56;122;118;119;77;84;90;94;98;100;107;164;110;111;113;114;116;118;125	0	10.128	681650000	2808800	0	6074700	3195200	8867700	0	16873000	9281800	16290000	5982100	10362000	3867600	6929700	8486400	0	4358800	10724000	920700	10893000	0	4571800	2794000	32070000	7476900	0	2150700	202730	9866000	19807000	23413000	2570900	0	3091700	4859800	16496000	6824300
Q96FE7	Phosphoinositide-3-kinase-interacting protein 1	PIK3IP1	2	3	3	3	3	28.248	263	263;144	0	6.8638	680820000	6603100	0	8634000	6280500	4016000	0	0	0	9462600	0	6225700	0	6485000	3720900	9981900	1895500	4876500	6467800	2267200	0	13264000	0	32264000	7552900	17275000	8242200	0	2115500	0	0	6839200	18370000	12275000	0	14467000	8720200
Q6P179	Endoplasmic reticulum aminopeptidase 2	ERAP2	3	7	7	7	5	110.46	960	960;694;79	0.00084674	6.3178	679430000	14290000	3985300	26830000	3590100	0	0	1283300	1028000	0	0	1323700	0	13397000	19334000	0	0	0	0	0	0	6788200	1728300	65713000	29519000	17701000	2604900	0	0	2559700	14625000	2991100	8583400	9483000	9767900	0	0
P08670	Vimentin	VIM	8	11	10	5	6	53.651	466	466;431;149;109;200;207;470;470	0	19.028	673720000	3511300	1843200	14628000	0	11248000	0	2700400	0	12006000	0	4890300	0	0	0	12296000	0	0	0	59111000	3505100	6069400	0	9199600	0	0	0	0	0	0	0	5472000	8496800	5101200	1731700	9953400	0
H0Y6G2	Calcium/calmodulin-dependent protein kinase type II subunit gamma (Fragment)	CAMK2G	5	7	5	5	7	36.939	335	335;453;516;556;558	0	10.495	664920000	3322900	8388200	6629800	4221600	4479700	5007800	11333000	27462000	0	6516000	0	3168100	5852800	0	0	3322800	3864800	0	0	2635700	9800200	11304000	24304000	17742000	12197000	9888700	0	3424700	10307000	11766000	14333000	7053100	13090000	5435500	4747500	4951300
P61981	14-3-3 protein gamma	YWHAG	1	8	6	6	6	28.302	247	247	0	22.416	661200000	3278300	3060800	4699100	0	9599400	4342700	15222000	12395000	11581000	4228600	7164700	0	17060000	0	6324900	0	17304000	7138900	9105100	2308100	3615500	0	9816800	7175500	7163100	1149400	1482700	0	15809000	977840	7739800	13468000	9510100	7671000	4538300	0
Q14766	Latent-transforming growth factor beta-binding protein 1	LTBP1	7	22	22	22	17	186.79	1721	1721;1353;1340;101;270;219;266	0	52.287	660900000	2010300	0	21681000	1182300	7487000	987760	0	7751000	17770000	5986100	7101900	0	23196000	8482900	6788300	1947700	6650000	1322300	10809000	529950	9916500	3900800	9009300	4377200	1780800	263050	219230	1819000	26912000	868500	4134700	0	8888100	7685300	13563000	2683100
Q9BUJ0	Protein ABHD14A	ABHD14A	11	3	1	1	3	29.764	271	271;152;224;229;42;84;106;120;138;167;175	0.0046823	3.0362	658190000	9457700	10142000	10333000	4659000	9643400	2471100	9662100	20774000	9529800	6043900	3492200	4755800	10322000	5663300	8594400	3611400	3012100	1244900	0	5683000	9969700	3759900	20809000	12297000	22053000	0	1667900	0	14565000	9817200	20602000	10089000	6573400	0	11648000	8960400
Q6UVY6	DBH-like monooxygenase protein 1	MOXD1	1	4	4	4	4	69.652	613	613	0.00080645	5.2572	647060000	14083000	3217700	3933300	0	16050000	1365900	4042400	2722400	14816000	7797300	10396000	2886500	36444000	8690800	14809000	0	6313000	3608700	10018000	3373900	3205100	1597500	21896000	1222200	9404300	6347500	1986000	7456800	6115700	4661200	0	0	17890000	0	21498000	2524600
Q9Y696	Chloride intracellular channel protein 4	CLIC4	1	7	7	7	6	28.772	253	253	0	32.051	645650000	11657000	2521300	2885100	3101000	0	0	0	6115200	9827300	2408900	2823100	0	15776000	0	4302000	0	4236500	4236800	2334400	7034700	18464000	0	24766000	28174000	12405000	5353900	2063100	3968000	0	8180600	0	0	22248000	9747200	3296700	10763000
P50453	Serpin B9	SERPINB9	1	7	6	6	6	42.403	376	376	0	11.057	643800000	5635700	2480000	15273000	1926800	8238400	2301900	8354100	12870000	14798000	16956000	2728100	0	4679400	7629700	5891000	1538400	0	4157100	2181800	7023700	8848900	1413600	10744000	15272000	22703000	7684800	1036200	2103900	21185000	26687000	4443200	11252000	8751000	5140400	0	4098500
P29508	Serpin B3	SERPINB3	1	10	10	3	4	44.564	390	390	0	67.865	641560000	4366700	1839100	0	4263500	0	130560000	5228800	2724100	5753600	4154300	10353000	1483500	0	8101400	0	1679200	5512900	3506200	13979000	0	10209000	5161300	0	7798300	93858000	0	983090	8940500	2677900	4041000	0	3627700	2519600	1383300	0	1705200
P14415	Sodium/potassium-transporting ATPase subunit beta-2	ATP1B2	3	5	5	5	4	33.367	290	290;166;172	0	12.372	640830000	5765800	2723300	6844400	324910	10494000	3996300	3526000	6671900	13819000	8111900	7651900	5125000	6672600	6619500	12690000	15126000	9689500	4487600	5859500	2424400	0	3908100	12021000	8642400	9005400	0	7395000	8483800	0	10958000	5419100	0	9938100	6128400	0	11543000
C9JPD0	Neurexophilin-1 (Fragment)	NXPH1	4	3	3	1	3	16.468	143	143;253;271;139	0.0058708	2.8345	639540000	11043000	5049800	19216000	2895700	10488000	790130	0	5612400	9941100	8437200	6400400	0	24703000	12852000	11129000	0	3616600	930570	4031500	2450900	3763500	2531400	32778000	3720100	6740900	12169000	0	1765600	0	0	5438700	6608900	5022800	0	10239000	5314200
Q14019	Coactosin-like protein	COTL1	2	4	4	4	2	15.945	142	142;73	0	7.9292	638440000	11482000	14536000	19662000	9723700	10973000	1063300	0	22800000	12417000	28602000	4940800	6210700	12417000	0	3233700	6143100	5559900	2397000	2318200	0	6027800	0	25098000	0	0	0	1440000	0	0	0	0	0	21702000	2575900	10729000	0
O14672	Disintegrin and metalloproteinase domain-containing protein 10	ADAM10	3	7	7	7	7	84.141	748	748;58;125	0	19.546	638210000	5835000	4571200	4410100	2482400	8745700	0	5972600	6881800	10048000	20731000	6601700	0	14873000	10471000	10962000	3983500	6458500	1118300	2135600	0	11207000	0	15282000	8060400	6114600	3882100	0	3044100	5619200	8487500	3520100	6624800	11703000	8374200	5787600	3939700
P56817	Beta-secretase 1	BACE1	2	4	4	4	4	55.763	501	501;467	0	8.9859	628110000	5235400	4680200	8585900	3001200	7988000	1761100	14432000	13721000	0	7167500	0	3415200	14574000	10430000	0	5089300	4131600	2749700	5099300	3228900	2651300	0	0	14338000	0	0	1322600	3628700	0	11499000	7362000	0	12178000	8210400	11224000	0
P00352	Retinal dehydrogenase 1	ALDH1A1	6	11	11	11	10	54.861	501	501;230;238;203;261;517	0	59.648	621360000	17693000	10574000	12533000	3557800	3717000	0	0	0	10712000	5180300	2105300	0	9114500	4043200	8790700	0	1333500	3733300	2595100	4386100	26549000	2486100	19531000	13622000	16188000	5638700	1440300	824050	13174000	8443800	9881300	14465000	4272700	4154800	3837900	3256500
Q5JS37	NHL repeat-containing protein 3	NHLRC3	2	4	4	4	4	38.282	347	347;150	0	17.574	620140000	0	5795700	8628100	4919200	9710000	2299100	0	10205000	4319700	20904000	6152300	5795100	7072400	6346400	8581800	6170500	2968400	1770400	5731000	3888000	7749000	0	12664000	8310200	2660600	9448700	4085000	3604600	3663400	3432200	4830800	14943000	15123000	11129000	7878600	6072100
A0A2C9F2P4	Palmitoyl-protein hydrolase 1	PPT1	10	4	4	4	4	34.136	305	305;306;335;282;301;323;148;208;78;87	0.00081037	5.3794	615240000	0	0	0	8635200	14889000	1008500	0	8538100	15476000	11309000	13014000	6472000	0	6798400	15066000	6804900	3008100	0	2767900	6417200	13150000	2100500	22807000	12956000	12306000	7829900	3306500	2445700	0	16080000	6861000	15200000	0	9139000	0	8993800
P81605	Dermcidin	DCD	1	2	2	2	2	11.284	110	110	0.0053086	2.941	614980000	26819000	0	7418900	0	7858300	6102800	0	0	21428000	0	22393000	0	9822100	0	14734000	0	29698000	17878000	5019500	0	0	19693000	0	0	21979000	0	7048100	12137000	0	0	0	0	11441000	0	0	0
Q9BZ76	Contactin-associated protein-like 3	CNTNAP3	13	13	11	11	13	140.69	1288	1288;1207;1288;1207;745;1039;745;966;492;604;605;652;380	0	16.061	613100000	6264300	1847000	11474000	2381600	13096000	1494500	42742000	1840000	5742000	8818100	2980200	1948000	11303000	11316000	3775900	2741400	6034600	2526800	4359800	2726200	17567000	0	7981900	3760700	9064300	1013000	1402700	544510	7104200	26549000	3799800	12422000	10666000	11989000	9671700	0
Q5T0I0	Macrophage-capping protein (Fragment)	GSN	1	19	2	2	15	28.953	260	260	0.003465	3.332	611000000	8818000	2124200	5918600	2677500	0	6209500	2264100	0	0	5599400	43350000	847530	0	2014000	76454000	1993600	42828000	1179000	47908000	2255200	3435500	1656200	5751800	0	13802000	2049100	440660	36448000	0	4250000	4477100	0	5807000	3930700	2536600	2964500
Q5TD07	Ribosyldihydronicotinamide dehydrogenase [quinone]	NQO2	4	6	6	6	3	21.537	193	193;231;139;63	0	8.5665	608380000	5828200	0	32104000	19626000	14633000	1152000	1126300	8082500	5376500	3661600	0	0	16188000	2197100	5997800	2667300	0	1266000	11102000	8699900	42087000	9531100	3580800	4845400	2599500	2164600	4575100	0	5578700	10038000	0	6828300	17428000	0	1809700	2185900
O60476	Mannosyl-oligosaccharide 1,2-alpha-mannosidase IB	MAN1A2	4	8	8	8	7	73.003	641	641;331;204;97	0	13.046	607570000	12185000	4511800	16636000	7632000	12557000	0	2292200	2180100	2641400	8558200	0	2925000	9373200	17327000	12921000	7678900	2285000	0	1216900	5943100	13567000	0	23197000	3595200	0	1339000	3590100	2237800	2008800	0	4416700	0	17672000	4406100	21221000	3408800
P14550	Aldo-keto reductase family 1 member A1	AKR1A1	4	6	6	6	6	36.573	325	325;119;140;147	0	10.447	607240000	8732000	3818900	6919400	4333600	6772500	0	6318700	2606200	8688100	11217000	3880800	9338700	4210800	0	8172800	8138700	5172700	4256600	7598600	7257100	1753600	1833600	13568000	5120700	6474400	6073900	1817200	1838700	9825600	0	3408900	0	15062000	11940000	8336000	4203700
Q9NZT1	Calmodulin-like protein 5	CALML5	1	2	2	2	2	15.892	146	146	0	323.31	602180000	3091500	0	0	0	3884300	40643000	0	0	3746000	7594900	16248000	4897300	3881800	0	0	0	13807000	4624000	7821600	1030900	4998300	36787000	0	0	7599500	0	1499400	23893000	0	0	3014200	0	0	5591000	19605000	3662500
H7BYX6	Neural cell adhesion molecule 1	NCAM1	1	36	3	0	26	80.282	725	725	0	8.945	601230000	5200000	0	24706000	6551900	20334000	0	4409000	9681400	12866000	6300200	4326800	19189000	23933000	18555000	14696000	5778100	0	0	679610	0	5313800	0	1505300	3237300	5536300	4969800	0	0	1706500	15401000	0	1627600	21387000	0	26464000	0
P15121	Aldo-keto reductase family 1 member B1	AKR1B1	4	4	4	4	4	35.853	316	316;263;102;316	0.004676	3.0237	600600000	8317000	4712700	8517300	11993000	6687100	2858900	0	0	7794100	0	5872200	7307900	4297900	6553600	5324100	2447700	10309000	3704800	4628300	5081300	5940800	3864400	15281000	6240400	5594700	0	782220	6254700	0	0	9063200	0	7192300	16633000	6071700	10216000
O94898	Leucine-rich repeats and immunoglobulin-like domains protein 2	LRIG2	1	5	5	5	5	118.96	1065	1065	0	12.509	599830000	8305700	519150	11441000	1555800	6769900	0	10107000	17207000	3598000	9595400	2836100	2531700	18348000	12706000	1657300	1591900	0	0	0	1217500	0	0	37226000	3629700	19623000	13322000	1844400	2190400	22600000	12088000	2511100	16624000	6722800	7399500	0	5415800
Q9BWS9	Chitinase domain-containing protein 1	CHID1	7	5	5	5	4	44.94	393	393;224;84;115;119;131;162	0	7.4061	596530000	0	7294400	7975900	4088300	8862500	0	5693800	2497100	3983300	10280000	3290800	0	10099000	2977800	4634400	6628900	5870700	1150900	11252000	6994000	5424800	0	39436000	11041000	10390000	0	4577700	5102300	3912900	7807000	3599700	4859900	2065000	14277000	0	0
E9PQ70	Inactive serine protease PAMR1 (Fragment)	PAMR1	3	5	5	5	3	74.736	675	675;680;720	0	6.6014	592210000	10454000	0	9099800	2260800	11180000	0	0	3394400	22488000	0	18640000	0	26341000	3853500	15001000	3209100	8777700	3284500	865380	0	2940200	2629600	9646700	4802100	20336000	7803200	4319200	2393800	0	0	13990000	4586800	5417400	16800000	6980700	12972000
P53041	Serine/threonine-protein phosphatase 5	PPP5C	3	4	4	4	3	56.878	499	499;485;371	0.00079302	4.9914	586780000	0	11267000	0	0	2815100	1909900	28839000	16532000	0	27246000	0	0	10276000	6038500	0	5013300	0	0	0	0	10468000	4248300	0	12996000	11203000	6329600	0	1588200	39707000	36649000	4211800	21195000	0	0	0	0
Q96P63	Serpin B12	SERPINB12	1	7	7	7	4	46.276	405	405	0	13.85	586170000	10289000	1760900	5551700	0	7779000	13256000	12734000	29504000	6955600	21631000	13133000	1352600	8431200	3471100	0	4133900	17743000	5537400	2755300	0	5536100	35421000	0	0	19332000	0	3389000	4416200	0	4241200	5074000	0	0	6283200	9501100	0
Q9H6X2	Anthrax toxin receptor 1	ANTXR1	1	3	3	3	3	62.788	564	564	0.0022239	3.9895	584920000	0	0	0	123630000	5995300	0	0	0	6075100	0	3977400	0	5482300	0	6426200	0	0	0	0	0	0	0	0	0	0	0	0	0	0	0	0	0	5973500	0	0	0
O43278	Kunitz-type protease inhibitor 1	SPINT1	7	9	9	9	9	58.397	529	529;301;472;240;294;313;204	0	16.899	584090000	1974600	5449800	0	1719300	0	0	3675900	8176700	17150000	15313000	0	0	14895000	3409800	23630000	8760900	9372400	5136400	4532400	4774100	17320000	0	0	8098100	14325000	0	4565600	530570	16640000	24144000	0	17543000	19164000	10702000	7496100	3662100
Q14563	Semaphorin-3A	SEMA3A	2	7	6	6	4	88.888	771	771;149	0	6.5698	584050000	14072000	10787000	14668000	3370700	6238000	760180	1575700	0	16114000	5569400	5960200	1022000	15835000	11091000	0	0	0	1210700	0	1594300	0	0	21673000	4775700	15462000	20535000	1613000	3239800	0	10503000	9643800	0	18708000	4315300	13671000	0
Q9NPY3	Complement component C1q receptor	CD93	1	4	4	3	3	68.559	652	652	0.00081235	5.4421	581120000	4064800	10608000	18669000	3202800	6056400	2426200	22618000	18784000	5098400	0	0	2806900	5981900	8027900	7360000	3125900	9044600	2881000	8202500	1701600	8796000	9666700	18058000	13405000	7359700	6998100	1198500	0	0	2967500	8068600	0	4950200	8811900	20376000	5977400
P05121	Plasminogen activator inhibitor 1	SERPINE1	1	6	6	6	4	45.059	402	402	0.00080386	5.2002	579370000	16999000	103110000	0	2211000	0	670180	5751100	8643800	2499900	3324200	0	0	0	1924500	3489300	6123600	0	0	0	3730700	4205600	0	26061000	3274400	6450000	3225600	0	1993400	18255000	10130000	1935500	7697500	6285400	15655000	4216000	4541000
Q495W5	Alpha-(1,3)-fucosyltransferase 11	FUT11	1	5	5	5	4	55.815	492	492	0	12.295	578430000	1801800	6326900	7175500	0	10905000	0	11707000	9650600	8015200	6545700	2817900	0	3006800	6434300	10961000	3099300	0	2991700	1965800	2271500	4059000	0	9936100	7924700	12800000	2018300	452350	0	22524000	12339000	3889800	4962500	5511200	6641500	9922200	6871700
A0A0G2JNZ5	Glucosylceramidase	GBA	4	3	3	3	1	50.263	449	449;487;536;536	0	7.16	577040000	11374000	8211900	4597600	10590000	11493000	1913600	0	0	0	10490000	5384500	4445600	16355000	9623100	6170300	5816500	0	4952000	5410700	5015200	13017000	3325400	10755000	12402000	18871000	5662500	2480300	3248900	12318000	14413000	0	0	0	7140500	5361800	2639700
Q6UXI9	Nephronectin	NPNT	5	5	5	5	4	61.906	565	565;609;453;61;104	0.00081766	5.5781	576040000	18732000	3291200	17209000	3726900	7631700	2103200	4810300	2090600	15068000	8599100	6560000	2167500	11527000	3497400	10926000	0	11923000	2533400	2433600	0	0	3233900	36351000	2055500	0	4899300	0	3588200	3828400	3843900	11563000	0	14200000	5493100	6356100	0
Q15819	Ubiquitin-conjugating enzyme E2 variant 2	UBE2V2	6	6	6	3	6	16.363	145	145;105;109;154;52;89	0	12.69	573170000	12864000	13232000	12479000	0	5111500	0	2471400	32516000	7800400	6568500	4109300	1758500	7234500	2270900	0	9847200	9379200	4999100	13825000	1305500	2042000	0	3673800	0	0	3634400	3719600	7095500	0	0	15078000	0	12666000	0	4670600	4711100
P29972	Aquaporin-1	AQP1	4	2	2	2	2	28.526	269	269;449;136;199	0	48.783	569310000	11144000	3613000	10721000	2719100	13555000	2626100	1567100	3165200	15307000	22655000	11133000	0	3249500	0	5532500	2573000	3871000	1663900	8281900	11417000	16021000	5224800	8208900	11233000	2081400	0	7874900	2048600	0	25001000	3062500	0	8785600	2656000	6240400	2797600
[truncated: 1,082 more rows]
[truncated: 131 more columns]

## Sheet: S3B Nomalised data
AC	Name	Gene	LFQ intensity H001	LFQ intensity H001_2nd_RD	LFQ intensity H002	LFQ intensity H002_2nd	LFQ intensity H013	LFQ intensity H013_2nd_RD	LFQ intensity H018_2nd_RD	LFQ intensity H018_RD	LFQ intensity H019	LFQ intensity H019_2nd_RD	LFQ intensity H022	LFQ intensity H022_2nd	LFQ intensity H023	LFQ intensity H023_2nd	LFQ intensity H024	LFQ intensity H024_2nd	LFQ intensity H026	LFQ intensity H026_2nd	LFQ intensity H027	LFQ intensity H027_2nd	LFQ intensity H029_2nd	LFQ intensity H029_RD	LFQ intensity H030	LFQ intensity H030_2nd	LFQ intensity H031	LFQ intensity H036	LFQ intensity H037	LFQ intensity H038	LFQ intensity H039_RD	LFQ intensity H040_RD	LFQ intensity H043	LFQ intensity H044_RD	LFQ intensity M003	LFQ intensity M003_2nd	LFQ intensity M005	LFQ intensity M005_2nd	LFQ intensity M006	LFQ intensity M006_2nd	LFQ intensity M007	LFQ intensity M008	LFQ intensity M008_2nd	LFQ intensity M009	LFQ intensity M011	LFQ intensity M011_2nd	LFQ intensity M012	LFQ intensity M012_2nd	LFQ intensity H013_2nd
[truncated: 700 more rows]
[truncated: 33 more columns]

[truncated: 1 more sheets: S3C LFQ_Multiple t-Test]
