# Supplementary material for: Glutathione oxidation in cerebrospinal fluid as a biomarker of oxidative stress in amyotrophic lateral sclerosis
Source: Transl Neurodegener. 2025 Jul 7;14:36. doi: 10.1186/s40035-025-00496-3 (PMC12232736; doi:10.1186/s40035-025-00496-3)
Supplement: Supplementary file 4 — Additional file 4: Table S6. LLOD and LLOQ of GSH determined by various approaches and chemicals used for derivatisation. [file 40035_2025_496_MOESM4_ESM.xlsx]

## Sheet: Legend
Supplementary Table S6. LLOD and LLOQ of GSH determined by various approaches and chemicals used for derivatisation
Item	Description
Tab S3	List of LLOD and LLOQ of GSH determined by various approaches and chemicals used for derivatisation
LLOD	Lower Limit Of Detection
LLOQ	Lower Limit Of Quantitation
HPLC	High-Pressure Liquid Chromatography
UV	Ultraviolet
MS	Mass Spectrometry
MRM	Multiple Reaction Monitoring
QTOF	Quadrupole Time-of-Flight

## Sheet: S6
Approach	Detection	Sample Type	Chemical	LLOD (µM)	LLOQ (µM)	Linear range/ regression model	Year	Reference
Enzymatic recycling	Absorbance at 405 nm	Rat liver/bile	M4VP		0.375	0.38 ÷ 6.00 µM		[1]
						Y = 0.000546*X
						(r2 = 0.999)
HPLC-UV	UV detection at 330 nm	Blood (Erythrocytes)	DTNB	0.041	0.135	0.5 ÷ 3.0 µM		[2]
						(r2 > 0.99)
HPLC-Fluorescence	Fluorescence detection at 470/530 nm	Plasma	NBD-F	0.03	0.1	0.1 ÷ 10 µM	2012	[3]
						Y = 37641*X + 5152
						r2 = 0.9988
HPLC-MS/MS	MS	Whole blood	NEM	0.4	1.5	Y = 0.9177*X + 5.0443	2013	[4]
(MRM)						r2 = 0.999
HPLC-UV		Cultured cells	NEM, DTT, mBrB				2015	[5]
HPLC-UV	UV detection at 210 nm	Cultured cells	NEM	7.81	15.63	15.63 ÷ 1000	2020	[6]
	MS					Y = 8.1448*X + 25.5998
HPLC-QTOF-MS						r2 = 0.9997
HPLC-MS/MS	MS	Pig liver	NEM		0.1	8 ÷ 256	2014	[7]
(MRM)						Y = 0.0532*X + 0.0449
						r2 = 0.9986
HPLC-MS/MS	MS	Blood	NEM and d5-NEM	2 nM	5 nM		2018	[8]
MRM
HPLC-MS/MS	MS	Whole blood, plasma and serum	NEM and d5-NEM				2020	[9]
MRM		Tissue				Y = 0.932*X + 2.49
		Cultured cells				r2 = 0.994
HPLC-MS/MS	MS	CSF	NEM	0.04	0.13	0.13 ÷ 26	2023	This study
Pseudo MRM						Y = 0.9038*X + 0.5768
						r2 = 0.9979
M4VP: 1-methyl-4-vinyl-pyridinium; DTNB: 5,50 -dithio-bis-(2-nitrobenzoic acid); NBD-F: 7-flouro-4-nitrobenzo-2-oxa-1,3-diazole; NEM: N-ethylmaleimide; mBrB: monobromobimane; DTT: dithiothreitol. LLOD and LLOQ reported in each study were converted to the same unit. Y: Detection signal, X: Concentration of GSH or (GS-NEM), µM.
References
1. Shaik IH, Mehvar R: Rapid determination of reduced and oxidized glutathione levels using a new thiol-masking reagent and the enzymatic recycling method: application to the rat liver and bile samples. Analytical and Bioanalytical Chemistry 2006, 385(1):105-113.
2. Garcia SC, Schott K, Charão M, Moro A, Bulcão R, Grotto D, Valentini J, Bohrer D, Cardoso S, Pomblum V: Quantification of reduced glutathione by HPLC-UV in erythrocytes of hemodialysis patients. Biomed Chromatogr 2008, 22(5):460-468.
3. Wang X, Chi D, Song D, Su G, Li L, Shao L: Quantification of glutathione in plasma samples by HPLC using 4-fluoro-7-nitrobenzofurazan as a fluorescent labeling reagent. J Chromatogr Sci 2012, 50(2):119-122.
4. Moore T, Le A, Niemi AK, Kwan T, Cusmano-Ozog K, Enns GM, Cowan TM: A new LC-MS/MS method for the clinical determination of reduced and oxidized glutathione from whole blood. J Chromatogr B Analyt Technol Biomed Life Sci 2013, 929:51-55.
5. Giustarini D, Galvagni F, Tesei A, Farolfi A, Zanoni M, Pignatta S, Milzani A, Marone IM, Dalle-Donne I, Nassini R et al: Glutathione, glutathione disulfide, and S-glutathionylated proteins in cell cultures. Free Radical Biology and Medicine 2015, 89:972-981.
6. Sun X, Berger RS, Heinrich P, Marchiq I, Pouyssegur J, Renner K, Oefner PJ, Dettmer K: Optimized protocol for the in situ derivatization of glutathione with N-Ethylmaleimide in cultured cells and the simultaneous determination of glutathione/glutathione disulfide ratio by HPLC-UV-QTOF-MS. Metabolites 2020, 10(7).
7. Florholmen-Kjær Å, Lyså RA, Fuskevåg O-M, Goll R, Revhaug A, Mortensen KE: A sensitive method for the analysis of glutathione in porcine hepatocytes. Scandinavian Journal of Gastroenterology 2014, 49(11):1359-1366.
8. Sutton TR, Minnion M, Barbarino F, Koster G, Fernandez BO, Cumpstey AF, Wischmann P, Madhani M, Frenneaux MP, Postle AD et al: A robust and versatile mass spectrometry platform for comprehensive assessment of the thiol redox metabolome. Redox biology 2018, 16:359-380.
9. Tomin T, Schittmayer M, Birner-Gruenberger R: Addressing glutathione redox status in clinical samples by two-step alkylation with N-ethylmaleimide isotopologues. Metabolites 2020, 10(2):71.
