# Supplementary material for: Glutathione oxidation in cerebrospinal fluid as a biomarker of oxidative stress in amyotrophic lateral sclerosis
Source: Transl Neurodegener. 2025 Jul 7;14:36. doi: 10.1186/s40035-025-00496-3 (PMC12232736; doi:10.1186/s40035-025-00496-3)
Supplement: Supplementary file 5 — Additional file 5: Table S7. Regression models displaying correlations between potential biomarkers and clinical parameters. [file 40035_2025_496_MOESM5_ESM.xlsx]

## Sheet: Legend
Supplementary Table S7: Regression models displaying correlations between potential biomarkers and clinical parameters
Item	Description
Tab. S7A ClinicalParameter	Clinical parameters of MND patients in relationship with glutathione measurements
Tab. S7B Glutathione_Duration	Correlation of glutathione with disease duration
Tab. S7C Significant correlations	List of proteins correlated with clinical parameters
ALSFRS-R	Revised amyotrophic lateral sclerosis functional rating scale
V1, V2	1st visit, 2nd visit
GSH	Reduced glutathione
GSSG	Oxidised glutathione
AC	Accession number

## Sheet: S7A ClinicalParameter
Age	Time between visits (month)	ALSFRS-R (severity score) V1	ALSFRS-R (severity score) V2	ALSFRS-R (severity score) V2 -V1	Disease duration until scan (months)	Progression rate	Symptom onset until death (months)	Total GSH 1st Visit (V1) (µM)	GSH 1st Visit (V1) (µM)	GSSG 1st Visit (V1) (µM)	GSSG/GSH Ratio 1st Visit (V1)	Total GSH 2nd Visit (V2) (µM)	GSH 2nd Visit (V2) (µM)	GSSG 2nd Visit (V2) (µM)	GSSG/GSH Ratio 2nd Visit (V2)	Total GSH (µM) V2-V1	GSH (µM) V2-V1	GSSG (µM) V2-V1	GSSG/GSH Ratio V2-V1
68	4	38	41	3	32	0.3125		0.435717	0.193112	0.121303	0.628147	0.298382	0.090134	0.104124	1.15521	-0.137336	-0.102978	-0.0171788	0.527065
70	4	40	43	3	28	0.285714		0.419563	0.109383	0.15509	1.41786	0.431313	0.0535476	0.188883	3.52738	0.0117498	-0.0558357	0.0337927	2.10952
67		42			5	1.2	27	0.690715	0.109478	0.290618	2.65459
68	4	40	39	-1	14	0.571429	24	0.343525	0.0683377	0.137593	2.01343	0.379027	0.0881179	0.145455	1.65068	0.0355027	0.0197803	0.0078612	-0.362753
69	4	47	44	-3	7	0.142857		0.323734	0.0177482	0.152993	8.62018	0.36787	0.0518319	0.158019	3.04869	0.0441356	0.0340836	0.00502601	-5.57149
65	4	41	38	-3	23	0.304348		0.312095	0.0782494	0.116923	1.49423	0.266413	0.0988661	0.0837734	0.847341	-0.0456822	0.0206167	-0.0331495	-0.646891
53	4	39	35	-4	25	0.36	30	0.360901	0.0705633	0.145169	2.05729	0.51283	0.0933675	0.209731	2.24629	0.151929	0.0228043	0.0645622	0.18901
53	4	39	35	-4	11	0.818182	15	0.862452	0.0517613	0.405345	7.83105	0.340134	0.074349	0.132893	1.78742	-0.522318	0.0225877	-0.272453	-6.04363
54	4	39	39	0	79	0.113924		1.06956	0.0416194	0.513968	12.3492	0.593621	0.0581796	0.267721	4.60163	-0.475935	0.0165602	-0.246247	-7.74762
62	4	36	23	-13	7	1.71429		0.320223	0.0767135	0.121755	1.58713
56	4	45	45	0	13	0.230769		0.177768	0.0466255	0.0655711	1.40633	0.239431	0.0135584	0.112936	8.32961	0.0616632	-0.0330671	0.0473652	6.92328
64	4	36	31	-5	13	0.923077		0.30144	0.0769776	0.112231	1.45797	0.270035	0.043817	0.113109	2.5814	-0.031405	-0.0331606	0.000877821	1.12343
69		30			3	6	9	0.276215	0.1098	0.0832076	0.757811
65	4	40	42	2	43	0.186047		0.373261	0.0869903	0.143135	1.64542	0.467802	0.094947	0.186427	1.96349	0.0945405	0.00795672	0.0432919	0.31807
52	4	44	39	-5	17	0.235294		0.377683	0.0985312	0.139576	1.41657	0.811492	0.0881409	0.361675	4.10338	0.433809	-0.0103903	0.222099	2.68681
55	8	44	40	-4	37	0.108108		0.660658	0.0859531	0.287353	3.34313	0.658762	0.0527125	0.303025	5.74863	-0.00189589	-0.0332405	0.0156723	2.4055
64		42			8	0.75	33	0.489437	0.107934	0.190751	1.7673
74		27			19	1.10526	22	0.370107	0.0698726	0.150117	2.14844
61		40			10	0.8		0.561716	0.0638406	0.248938	3.89936
74		26			8	2.75	19	0.3335	0.109788	0.111856	1.01883
36	4	43	45	2	7	0.714286		0.343202	0.101839	0.120682	1.18503	0.328807	0.0859768	0.121415	1.41219	-0.0143948	-0.0158617	0.000733444	0.227155
62	4	42	44	2	7	0.857143		0.315862	0.0542932	0.130784	2.40885	0.464309	0.0993207	0.182494	1.83742	0.148447	0.0450275	0.0517096	-0.571432
36	4	33	25	-8	13	0.866667		0.370617	0.0450896	0.162764	3.60978

## Sheet: S7B Glutathione_Duration
	Total GSH 1st Visit (µM)	GSH 1st Visit (µM)	GSSG 1st Visit (µM)	GSSG/GSH Ratio 1st Visit			Total GSH 1st Visit (µM)	GSH 1st Visit (µM)	GSSG 1st Visit (µM)	GSSG/GSH Ratio 1st Visit
Best-fit values						F	9.581	0.005563	8.901	6.042
Slope	0.006783	-3.398e-05	0.003409	0.07999		DFn, DFd	1, 21	1, 21	1, 21	1, 21
Y-intercept	0.3122	0.08213	0.115	1.409		P value	0.0055	0.9413	0.0071	0.0227
X-intercept	-46.02	2417	-33.74	-17.61		Deviation from zero?	Significant	Not Significant	Significant	Significant
1/slope	147.4	-29432	293.4	12.5		Equation	Y = 0.006783*X + 0.3122	Y = -3.398e-005*X + 0.08213	Y = 0.003409*X + 0.1150	Y = 0.07999*X + 1.409
Std. Error
Slope	0.002191	0.0004555	0.001143	0.03254
Y-intercept	0.05474	0.01138	0.02854	0.8129
95% Confidence Intervals
Slope	0.002226 to 0.01134	-0.0009813 to 0.0009134	0.001033 to 0.005785	0.01232 to 0.1477
Y-intercept	0.1983 to 0.4260	0.05847 to 0.1058	0.05566 to 0.1744	-0.2818 to 3.099
X-intercept	-179.8 to -18.61	100.1 to +infinity	-156.1 to -10.41	-220.1 to 2.182
Goodness of Fit
R squared	0.3133	0.0002648	0.2977	0.2234
Sy.x	0.1746	0.0363	0.09105	2.593
Is slope significantly non-zero?
F	9.581	0.005563	8.901	6.042
DFn, DFd	1, 21	1, 21	1, 21	1, 21
P value	0.0055	0.9413	0.0071	0.0227
Deviation from zero?	Significant	Not Significant	Significant	Significant
Equation	Y = 0.006783*X + 0.3122	Y = -3.398e-005*X + 0.08213	Y = 0.003409*X + 0.1150	Y = 0.07999*X + 1.409
Data
Number of X values	23	23	23	23
Maximum number of Y replicates	1	1	1	1
Total number of values	23	23	23	23
Number of missing values	0	0	0	0

## Sheet: S7C Significant correlations
AC	Protein name/Other	Gene/Other	Regression model	Where	Correlation with clinical parameter	F value	p value
P00746	Complement factor	CFD	Y = 0.1574*X + 3.078	X: normalised intensity; Y: progression rate	Progression rate	4.609	0.0436
P08603	Complement factor H	CFH	Y = 0.1345*X + 5.138	X: normalised intensity; Y: progression rate	Progression rate	5.209	0.033
P08637	Low affinity immunoglobulin gamma Fc region receptor III-A	FCGR3A	Y = 0.1987*X - 0.01980	X: normalised intensity; Y: progression rate	Progression rate	12.26	0.0021
P01011	Alpha-1-antichymotrypsin	SERPINA3	Y = 0.2183*X + 7.728	X: normalised intensity; Y: progression rate	Progression rate	9.762	0.0051
P14618	Pyruvate kinase	PKM	Y = 0.5359*X + 3.566	X: normalised intensity; Y: progression rate	Progression rate	5.585	0.0344
Q13231	Chitotriosidase-1	CHIT1	Y = 6.207*X - 2.600	X: normalised intensity; Y: progression rate	Progression rate	8.188	0.0134
P01011	Alpha-1-antichymotrypsin	SERPINA3	Y = -0.03806*X + 9.411	X: normalised intensity; Y: ALSFRS-R score	ALSFRS-R score	4.572	0.0444
O15240	Neurosecretory protein	VGF	Y = 0.09277*X - 4.866	X: normalised intensity; Y: Symptom onset	Symptom onset	8.243	0.0284
P16152	Carbonyl reductase [NADPH] 1 protein	CBR1	Y = 6.948*X - 1.042	X: Increased progression rate; Y: Protein abundance change	Increased progression rate	19.54	0.0069
P00558	Phosphoglycerate kinase 1	PGK1	Y = -1.158*X - 0.3455	X: Increased ALSFRS-R score; Y: Protein abundance change	Increased ALSFRS-R score	7.516	0.0407
	Total reduced glutathione	tGSH	Y = 0.006783*X + 0.3122	X: disease duration until first sample date; Y: tGSH (µM)	Disease duration until first sample date	9.581	0.0055
	Oxidised glutathione	GSSG	Y = 0.003409*X + 0.1150	X: is disease duration until first sample date; Y: GSSG (µM)	Disease duration until first sample date	8.901	0.0071
	Ratio between oxidised and reduced glutathione	GSSG/GSH ratio	Y = 0.07999*X + 1.409	X: disease duration until first sample date; Y: GSSG/GSH (fold)	Disease duration until first sample date	6.042	0.0227
	Ratio between oxidised and reduced glutathione in the 1st visit	GSSG/GSH ratio	Y = 3.008e-11*X - 1.460	X: the total intensity of reversibly oxidised Cys; Y: GSSG/GSH ratio		6.376	0.0193
	Ratio between oxidised and reduced glutathione in the 2nd visit	GSSG/GSH ratio	Y = 3.577e-11*X - 1.272	X: the total intensity of reversibly oxidised Cys; Y: GSSG/GSH ratio		5.42	0.0367
